# Supplementary material for: Immunosuppressant prescription pattern and trend in kidney transplantation: A multicenter study in Korea
Source: PLoS One. 2017 Aug 28;12(8):e0183826. doi: 10.1371/journal.pone.0183826 (PMC5573298; doi:10.1371/journal.pone.0183826)
Supplement: S1 File — (XLSX) [file pone.0183826.s001.xlsx]

## Sheet: Total
ID	GE0DER	HEIGHT	WEIGHT	BMI	Age(1)	KT_date	KT_TYPE	DONOR_TYPE	Cause_ESRD	DIALYSIS	MODALITY	DURATION(M)	ABOi	HLA_MN	HIGHLY_SENSITIZED	PRA1	PRA2	Bcell_CM	Tcell_CM	INDUCTION_YN	INDUCTION_TYPE	INITIAL_MAINIS	INITIAL_CNI	INITIAL_MPA	MPA_dose	ONEYEAR_MAINIS	ONEYEAR_CNI	ONEYEAR_MPA	LAB_date_DC	LAB_date_ONEYEAR	sCR_DC	sCR_ONEYEAR	eGFR_DC	eGFR_ONEYEAR	PostKT_MI	PostKT_HF	PostKT_CrVD	PostKT_DMsCx	PostKT_LIVER	PostKT_tumor	Acuterejectio0	Graftfailure	GF_date	Graft_survival_m	IS_CHANGE	CHANGE_1	CHANGE_pattern_1	CHANGE_cause_1	CHANGE_Date_1
01-001	1	166	58.5	21.2	28.0139	2012-01-02	2	1	1	1	1	11	2	4	0	0	0	0	0	1	1	1	2	1	1500	1	2	2	2012-01-18	2012-12-07	1	1.39	101.961	68.4747							1	0		12	1	1	5	2	2012-01-11
01-002	1	165.9	70.8	25.7	47.1889	2012-01-03	2	2	5	1	1	36	2	5	0	0	0	0	0	1	1	1	2	1	1500	1	2	2	2012-01-30	2013-01-11	2.24	1.45	33.6114	56.8647							1	0		12	1	1	5	3	2012-01-07
01-003	2	160.3	50	19.5	50.9139	2012-01-04	1	1	8	1	1	10	2	3	0	33	25	0	0	1	1	1	2	1	1500	1	2	1	2012-01-25	2012-12-21	0.66	0.89	102.341	75.0848							0	0		12	0	0
01-004	2	156	60.4	24.8	39.8778	2012-01-06	1	2	3	1	2	67	2	5	0	33.3	25	0	0	1	1	1	2	1	1500	1	2	2	2012-01-21	2013-01-16	2.33	0.86	25.3454	84.5716							0	0		12	1	1	5	3	2012-01-10
01-005	1	170.6	75.6	26	36.1306	2012-01-06	1	2	3	1	2	57	2	3	0	0	0	0	0	1	1	1	2	1	1500	1	2	1	2012-01-20	2013-01-29	4.59	1.27	15.2595	72.1397							0	0		12	0	0
01-006	2	160.4	56	21.8	22.5889	2012-01-12	1	1	8	1	2	22	2	5	0	16.7	0	0	0	1	1	1	2	1	1500	1	2	1	2012-01-26	2013-01-04	0.75	0.83	112.675	99.6809							0	0		12	0	0
01-007	2	155.5	48.5	20.1	47.2278	2012-01-18	2	1	1	1	1	10	2	0	0	0	0	0	0	1	1	1	2	1	1500	3	2	9	2012-02-01	2013-01-25	0.74	0.99	96.3184	67.7466					1		0	0		12	1	1	5	3	2012-02-17
01-008	2	155.4	54.2	22.4	60.8139	2012-01-19	1	1	1	1	1	20	2	3	0	0	0	0	0	1	1	1	2	1	1500	1	2	2	2012-02-02	2013-01-15	0.68	0.84	94.5324	75.1119							0	0		12	1	1	5	3	2012-02-17
01-009	1	162.6	83.5	31.6	37.0028	2012-01-26	1	1	8	1	1	15	1	0	1	33.3	100	0	0	1	1	1	2	1	1500	1	2	1	2012-02-09	2013-01-25	1.13	1.45	82.5734	61.0827							0	0		12	0	0
01-010	1	160.8	89.7	34.7	28.65	2012-02-01	1	1	1	0	0	0	2	0	0	0	0	0	0	1	1	1	2	1	1500	1	2	1	2012-02-15	2013-02-01	1.07	1.24	93.534	78.2614							0	0		12	0	0
01-011	2	161.5	63.3	24.3	49.1639	2012-02-02	1	1	2	1	1	61	1	2	1	0	50	1	0	1	1	1	2	2	1080	2	2	2	2012-02-20	2013-02-01	0.9	0.78	74.9936	89.1582			1	1			0	0		12	1	1	9	5	2012-12-14
01-012	1	162.7	59.9	22.6	53.1389	2012-02-08	1	1	8	1	2	5	2	2	0	0	0	0	0	1	1	1	2	1	1500	1	2	1	2012-02-27	2013-02-05	1.42	1.45	55.933	54.537				1			0	0		12	0	0
01-013	2	170	80.5	27.9	38.8639	2012-02-11	1	2	2	1	2	76	2	6	0	0	0	0	0	1	1	1	2	1	1500	8 (TAC o0l1)	2	9	2012-02-28	2013-02-01	1.72	1.72	36.8445	36.8445				1			0	0		12	1	1	5	3	2012-02-17
01-014	1	165	65.5	24.1	28.4	2012-02-13	1	1	1	1	1	61	2	3	0	0	25	0	0	1	1	1	2	1	1500	1	2	1	2012-02-27	2013-02-08	1.25	1.27	77.6413	76.1655							0	0		12	0	0
01-015	1	169.9	67.5	23.4	57.15	2012-02-15	1	1	1	0	0	0	2	5	0	0	0	0	0	1	1	1	2	1	1500	1	2	1	2012-03-01	2013-02-18	1.37	1.57	56.7875	48.1621			1				0	0		12	0	0
01-016	1	179.7	54.5	16.9	38.0278	2012-02-16	1	2	1	1	1	75	2	4	0	0	0	0	0	1	1	1	2	1	1500	3	2	9	2012-03-01	2013-02-22	1.75	1.15	48.3117	80.2604							0	0		12	1	1	8	2	2012-07-10
01-017	1	174	85.5	28.2	53.8694	2012-02-16	1	2	1	1	1	265	2	3	1	0	50	0	0	1	1	1	2	1	1500	1	2	2	2012-03-01	2013-02-08	1.23	1.21	66.2004	67.5256							0	0		12	1	1	5	3	2012-02-22
01-018	1	170	76	26.3	52.9139	2012-02-16	1	1	5	0	0	0	2	5	0	0	0	0	0	1	1	1	2	1	1500	1	2	1	2012-03-01	2013-03-15	1.15	1.45	72.2915	54.6232							0	0		12	0	0
01-019	1	179.2	66.5	20.7	41.0917	2012-02-17	2	2	1	1	1	72	2	4	0	0	25	0	0	1	1	1	2	1	1500	1	2	2	2012-03-02	2013-03-06	1.34	1.11	65.2932	81.9865							0	0		12	1	1	5	3	2012-02-25
01-020	2	157.6	65.6	26.4	48.8306	2012-02-19	1	2	2	1	3	68	2	4	1	66.7	25	0	0	1	1	1	2	1	1500	1	2	2	2012-03-07	2013-03-06	1.5	1.48	40.5346	41.1978			1	1			1	0		12	1	1	5	3	2012-02-26
01-021	1	168.1	59.2	21	49.5444	2012-02-20	1	1	8	1	2	8	2	4	0	0	0	0	0	1	1	1	2	1	1500	1	2	2	2012-03-06	2013-02-06	1.24	1.49	67.5777	54.1213							0	0		12	1	1	5	3	2012-02-26
01-022	1	168	62.3	22.1	42.9972	2012-02-23	2	1	1	1	1	5	1	4	1	0	50	0	0	1	1	1	2	1	1500	1	2	2	2012-03-08	2013-03-08	1.44	2.29	59.056	33.7041							1	0		12	0	0
01-023	2	156.4	53.5	21.9	52.3083	2012-02-26	1	2	5	1	1	66	2	4	0	0	0	0	0	1	1	1	2	1	1500	8 (TAC o0l1)	2	9	2012-03-12	2013-02-08	0.87	0.96	76.4244	67.8492							0	0		12	1	1	8	2	2012-10-23
01-024	2	156.3	40.1	16.4	36.5417	2012-02-27	1	1	1	0	0	0	2	6	0	0	25	0	0	1	1	1	2	1	1000	1	2	2	2012-03-16	2013-02-27	0.85	1.01	87.8099	71.2831							0	0		12	1	1	5	3	2012-02-29
01-025	2	152	42	18.2	50.2139	2012-02-29	1	1	2	1	1	4	2	0	0	0	0	0	0	1	1	1	1	2	720	1	1	2	2012-03-14	2013-03-03	0.63	0.82	104.431	83.3104				1			0	0		12	0	0
01-026	2	166	54	19.6	30.025	2012-08-02	1	1	1	0	0	0	1	3	0	0	25	0	0	1	1	1	2	2	720	3	2	9	2012-08-21	2013-08-19	0.85	0.76	91.923	105.242							1	0		12	1	1	8	2	2012-09-25
01-027	2	155.7	48	19.8	52.45	2012-08-06	1	1	8	1	1	257	2	4	0	0	0	0	0	1	1	1	2	1	2000	8 (TAC o0l1)	2	9	2012-08-31	2013-08-02	0.85	1.39	78.5256	43.3285							0	0		12	1	1	8,9	2	2013-05-10
01-028	2	151	53.7	23.6	58.5556	2012-08-08	1	1	8	1	1	1	2	3	0	0	0	0	0	1	1	1	2	1	1500	8 (TAC o0l1)	2	9	2012-09-10	2013-08-02	0.69	0.98	95.5838	63.3373				1	1		1	0		12	1	1	9	9-7	2012-08-12
01-029	1	173	61	20.4	28.5111	2012-08-09	1	1	8	1	1	28	1	2	1	0	50	0	0	1	1	1	2	1	1500	8 (CSA o0l1)	1	9	2012-08-29	2013-08-09	1.42	2.21	66.4969	38.9536							0	0		12	1	1	5	3	2012-08-12
01-030	2	146.2	54.5	25.5	57.4556	2012-08-10	1	2	8	1	2	85	2	5	0	0	0	0	0	1	2	1	2	1	1500	1	2	2	2012-09-07	2013-08-07	11.11	1.23	3.38953	48.4967							0	0		12	1	1	5	3	2012-08-16
01-031	1	171.6	62.3	21.2	38.8333	2012-08-10	1	2	1	1	2	64	2	4	0	0	0	0	0	1	2	1	2	1	1500	1	2	2	2012-09-07	2013-07-26	12.16	1.68	4.61044	50.4694							0	0		12	1	1	5	3	2012-08-22
01-032	1	171	59.5	20.3	47.0389	2012-08-12	1	2	3	1	1	125	2	2	0	0	0	0	0	1	1	1	2	1	1500	1	2	2	2012-09-10	2013-08-21	1.56	1.07	52.1083	82.1995				1			0	0		12	0	0
01-033	2	154	91	38.4	61.7417	2012-08-14	1	2	8	1	2	32	2	0	0	0	0	0	0	1	1	1	2	1	1500	3	2	9	2012-09-17	2013-08-14	5.77	3	7.26224	16.0137							0	0		12	1	1	8	3	2012-12-31
01-034	2	153	56	23.9	60.1722	2012-08-16	1	1	2	0	0	0	1	2	1	100	0	0	0	1	1	1	2	1	1500	1	2	1	2012-08-31	2013-09-06	0.64	0.74	96.8725	87.9465				1			0	0		12	0	0
01-035	2	150	42.2	18.8	34.6889	2012-08-19	2	2	1	1	3	248	2	2	1	100	100	0	0	1	2	1	2	1	1000	1	2	2	2012-09-27	2013-07-30	1.26	0.99	55.2733	73.9844							1	0		12	0	0
01-036	2	176.5	56.2	18	29.5944	2012-08-20	2	1	1	1	1	9	2	3	0	0	25	0	0	1	1	1	2	1	1500	1	2	2	2012-09-03	2013-08-16	1.14	1.21	64.6558	60.1614							0	0		12	1	1	5	3	2012-08-24
01-037	2	164	48.5	18	34.6583	2012-08-22	1	1	8	1	1	15	2	6	0	0	0	0	0	1	1	1	2	1	1500	8 (CSA o0l1)	1	9	2012-09-07	2013-09-10	1.04	1.09	69.7209	65.8731				1			1	0		12	1	1	10 (ATG)	1	2012-08-31
01-038	1	171	60	20.5	52.8139	2012-08-23	1	1	1	1	1	4	2	3	0	0	0	0	0	1	1	1	2	1	1500	1	2	1	2012-09-09	2013-09-10	1.22	1.21	67.3546	68.0282				1			0	0		12	0	0
01-039	1	169	64.7	22.7	46.2361	2012-08-26	1	2	5	1	1	89	2	4	0	0	0	0	0	1	1	1	2	1	1500	1	2	2	2012-09-10	2013-08-26	1.17	1.42	74.2005	58.712			1				0	0		12	0	0
01-040	2	153	41	17.5	41.4833	2012-08-27	1	1	1	1	1	1	2	0	0	0	0	0	0	1	1	1	1	2	720	2	1	2	2012-09-10	2013-09-10	0.7	1.02	107.254	68.0358							0	0		12	0	0
01-041	1	173	66	22.1	21.4167	2012-08-29	1	1	8	0	0	0	2	3	0	0	0	0	0	1	1	1	2	1	1500	1	2	1	2012-09-15	2013-09-11	1.38	1.67	72.3515	57.4509							1	0		12	0	0
01-042	1	167	59.5	21.3	51.1583	2012-08-30	1	1	8	0	0	0	1	4	1	0	0	0	1	1	1	1	2	1	1500	2	2	2	2012-09-13	2013-08-30	0.95	1.17	92.206	71.6787							1	0		12	1	1	5	3	2012-09-05
01-043	2	158	64.5	25.8	43.2667	2012-09-03	1	1	2	1	1	3	2	6	0	0	0	0	0	1	1	1	2	1	1500	3	2	9	2012-10-15	2013-08-30	4.34	0.86	11.6673	82.5821				1			1	0		12	1	1	10 (ATG)	1	2012-09-13
01-044	1	163.5	62	23.2	64.8417	2012-09-04	1	2	1	1	1	48	2	5	0	0	0	0	0	1	1	1	2	1	1500	2	2	2	2012-09-22	2013-08-29	1.65	1.51	42.9679	47.8299							0	0		12	1	1	5	3	2012-09-09
01-045	2	149	42.4	19.1	30.5139	2012-09-06	1	1	2	1	1	5	2	3	0	0	25	0	0	1	1	1	2	1	1500	1	2	2	2012-09-20	2013-09-02	1.13	1.3	64.9274	54.8078				1			0	0		12	1	1	5	3	2012-09-10
01-046	1	177.6	65.1	20.6	49.875	2012-09-10	1	1	1	1	1	39	2	4	0	0	0	0	0	1	1	1	2	1	1500	8 (SRL+MMF)	9	1	2012-09-24	2013-09-11	1.37	1.36	59.765	60.2967					1		0	0		12	1	1	3	4	2013-03-15
01-047	1	161	70.3	27.1	45.6083	2012-09-12	1	2	2	1	1	91	2	4	0	0	0	0	0	1	1	3	2	9	9999	2	1	2	2012-09-26	2013-09-13	0.95	0.81	95.8718	106.877				1			0	0		12	1	1	2	9-3	2013-02-22
01-048	2	166	86.5	31.4	45.6528	2012-09-20	1	1	2	1	1	26	2	0	0	33.3	0	0	0	1	1	1	1	2	1080	2	2	1	2012-10-04	2013-10-04	1.19	0.98	54.8377	69.3462				1			0	0		12	1	1	1	1	2012-09-21
01-049	2	155	51	21.2	48.4222	2012-09-27	1	1	1	0	0	0	2	5	1	0	50	1	0	1	2	1	2	1	1500	1	2	1	2012-10-16	2013-10-11	0.75	0.97	93.976	68.8588							1	0		12	0	0
01-050	1	168	76	26.9	52.6972	2012-10-04	1	1	1	0	0	0	1	3	1	0	0	1	0	1	1	1	2	1	1500	1	2	2	2012-10-18	2013-10-04	1.22	1.19	67.4098	69.4698							0	0		12	1	1	5	3	2012-10-09
01-051	1	163	43.2	16.3	15.5611	2012-10-11	1	1	8	0	0	0	2	3	0	0	0	0	0	1	1	1	2	1	1000	2	2	1	2012-10-26	2013-10-04	1.08	1.09	101.395	100.271							0	0		12	1	1	9	9-7	2013-08-23
01-052	1	171	75.7	25.9	43.6667	2012-10-15	1	1	8	0	0	0	2	0	0	0	0	0	0	1	1	1	1	2	1080	1	2	2	2012-10-29	2013-10-08	1.06	1.15	85.1309	77.1433							0	0		12	1	1	1	1	2012-12-01
01-053	2	157	54.5	22.1	18.3694	2012-10-18	1	1	4	1	1	1	2	0	0	0	0	0	0	1	1	1	2	1	1500	3	2	9	2012-11-06	2013-10-21	0.78	1.13	110.69	70.7095							1	0		12	1	1	5	3	2012-12-07
01-054	2	145	53	25.2	55.0194	2012-10-22	1	1	3	1	1	1	2	2	0	0	0	0	0	1	1	1	2	1	1500	1	2	2	2012-11-05	2013-10-11	0.69	0.92	97.9878	70.0842							0	0		12	1	1	5	3	2012-10-26
01-055	1	173	78.5	26.2	60.2056	2012-10-24	1	1	2	1	1	53	2	5	0	16.7	0	0	0	1	2	1	2	1	1500	8 (CSA o0l1)	1	9	2012-11-07	2013-11-15	1.3	1.17	59.22	67.265				1			0	0		12	1	1	5	3	2012-10-26
01-056	1	178	58.1	18.3	28.3528	2012-10-29	1	1	1	0	0	0	2	1	0	0	0	0	0	1	1	1	2	1	1500	3	2	9	2012-11-13	2013-11-12	1.72	2.35	52.8016	36.206							1	0		12	1	1	5	3	2013-02-22
01-057	1	158	49.5	19.8	62.0472	2012-10-31	1	1	8	1	1	1	2	3	0	0	0	0	0	1	1	1	2	1	1000	1	2	1	2012-11-14	2013-11-20	0.91	0.9	89.976	91.1861				1			0	0		12	0	0
01-058	1	167	77.5	27.8	48.5556	2012-01-30	1	1	3	1	1	53	2	0	0	0	0	0	0	1	1	1	1	1	1500	1	1	2	2012-02-13	2013-01-22	1.16	1.46	73.7628	55.8553					1		0	0		12	1	1	5	3	2012-02-09
01-059	1	188	96.4	27.3	49.6278	2012-02-09	1	1	8	1	1	29	2	3	1	83.3	0	0	0	1	1	1	2	1	1500	1	2	2	2012-02-23	2013-02-05	0.93	1.14	95.6314	74.765							0	0		12	1	1	5	3	2012-02-14
01-060	1	166.4	85.3	30.8	33.4444	2012-02-22	1	1	1	1	1	1	2	3	0	0	0	0	0	1	1	1	2	1	1500	8 (CSA o0l1)	1	9	2012-03-12	2013-02-26	1.54	2.45	58.2311	33.2174							1	0		12	1	1	8,9	2	2012-06-12
01-061	2	144.9	48.9	23.3	49.0833	2012-03-07	1	2	3	1	1	216	2	4	0	0	0	0	0	1	1	1	2	1	1000	1	2	2	2012-03-22	2013-02-22	0.8	0.7	86.5194	101.678				1			0	0		12	1	1	5	3	2012-03-11
01-062	2	156.1	53.1	21.8	56.9833	2012-03-08	1	1	2	1	1	2	2	0	0	0	0	0	0	0	0	1	1	2	1080	1	1	2	2012-03-26	2013-03-08	0.82	0.82	79.4415	79.4415				1			0	0		12	0	0
01-063	1	174.6	70.9	23.3	36.7417	2012-03-14	1	1	1	1	1	37	2	3	1	100	25	0	0	1	1	1	2	1	1500	1	2	1	2012-03-28	2013-03-12	1.15	1.32	80.9888	68.5543							0	0		12	0	0
01-064	2	160.7	52.1	20.2	26.5167	2012-03-15	1	1	6	1	1	16	2	3	0	0	25	0	0	1	1	1	2	1	1500	1	2	2	2012-03-29	2013-03-04	0.78	1.13	104.533	66.7764							0	0		12	1	1	5	3	2012-03-18
01-065	1	170.3	66.6	23	45.8306	2012-03-26	1	1	3	1	1	0	2	2	0	0	0	0	0	1	1	1	2	1	1500	1	2	2	2012-04-09	2013-04-24	1.01	1.19	88.8907	72.9028							1	0		12	1	1	5	3	2012-03-31
01-066	2	162	60.4	23	49.3139	2012-04-02	1	1	2	1	1	2	2	3	0	0	0	0	0	1	1	1	1	2	1080	1	1	2	2012-04-16	2013-04-02	0.71	1.31	99.7872	47.5844				1			0	0		12	0	0
01-067	2	164	51	19	34.0139	2012-04-05	1	1	8	1	1	0	2	4	0	0	0	0	0	1	1	1	2	1	1000	1	2	2	2012-04-19	2013-04-19	0.62	0.63	117.636	117.018							1	0		12	1	1	5	9-3	2012-04-09
01-068	1	168	66.5	23.6	30.1222	2012-04-09	1	1	1	1	2	8	2	3	0	0	0	0	0	1	1	1	2	1	1500	1	2	1	2012-04-23	2013-04-14	1.23	1.36	78.2182	69.2715							0	0		12	0	0
01-069	2	154.9	54.1	22.5	44.075	2012-04-12	1	1	1	1	1	0	2	2	0	33.3	0	0	0	1	1	1	2	1	1500	1	2	1	2012-04-30	2013-04-12	0.97	0.95	70.994	72.8049					1		1	0		12	0	0
01-070	1	178	75	23.7	53.5667	2012-04-16	1	1	8	1	1	0	2	3	0	0	0	0	0	1	1	1	2	1	1500	1	2	2	2012-04-30	2013-04-24	1.48	1.88	53.0436	39.7212							0	0		12	1	1	5	2	2012-04-19
01-071	1	173	69	23.1	66.7111	2012-04-23	1	1	8	1	1	21	2	3	0	0	0	0	0	1	1	1	2	1	1500	1	2	2	2012-05-07	2013-04-30	1.28	1.12	57.6451	67.7446							0	0		12	1	1	5	3	2012-04-27
01-072	2	157	54	21.9	32.8	2012-04-25	2	1	1	1	1	5	1	2	1	100	100	1	0	1	3	1	2	2	720	1	2	2	2012-05-22	2013-04-17	1.57	2.13	42.9322	29.6903							1	0		12	0	0
01-073	2	140.5	42.7	21.6	51.975	2012-04-26	1	1	2	1	2	5	2	6	1	100	25	0	0	1	3	1	2	1	1000	1	2	2	2012-05-15	2013-05-21	0.48	0.54	112.801	108.514				1			1	0		12	1	1	5	3	2012-04-29
01-074	2	150	47.5	21.1	52.2472	2012-04-27	2	2	3	1	1	61	2	5	0	0	0	0	0	1	1	1	2	1	1000	1	2	2	2012-05-11	2013-05-29	1.14	1.21	55.1441	51.3109						1	0	0		12	1	1	5	3	2012-04-30
01-075	1	168	70	24.8	55.5694	2012-04-26	1	2	3	1	1	62	2	4	1	100	50	0	0	1	1	3	2	9	9999	1	2	2	2012-05-15	2013-05-08	1.6	1.97	47.598	37.0135							0	0		12	1	1	5	9-3	2013-01-21
01-076	1	164.7	61.9	22.8	52.2083	2012-04-30	1	1	1	0	0	0	2	3	0	0	0	0	0	1	1	1	2	1	1500	1	2	2	2012-05-14	2013-05-03	1.17	1.27	71.152	64.4355							0	0		12	1	1	5	3	2012-05-03
01-077	1	168	72.4	25.7	49.6694	2012-05-02	1	1	2	1	2	19	2	0	1	83.3	0	0	0	1	1	1	2	1	1500	1	2	1	2012-05-16	2013-05-03	1.18	1.69	71.6909	46.4359							0	0		12	0	0
01-078	1	175.8	86.8	28.1	38.675	2012-05-03	1	1	2	0	0	0	1	0	0	0	0	0	0	1	1	1	2	2	1080	1	2	2	2012-05-17	2013-05-03	1.31	1.05	68.2542	89.1852				1	1		0	0		12	0	0
01-079	1	170.2	74	25.5	65.3944	2012-05-06	1	2	3	1	2	80	2	4	0	0	0	0	0	1	1	1	2	1	1500	1	2	1	2012-05-26	2013-05-15	1.45	1.63	50.0383	43.4371				1			0	0		12	0	0
01-080	1	171.1	75.9	25.9	42.1472	2012-05-07	1	1	8	1	1	4	2	5	0	0	0	0	0	1	1	1	2	1	1500	1	2	1	2012-05-21	2013-05-31	1.58	1.41	53.1057	60.9413				1			0	0		12	0	0
01-081	2	156	53.6	22	56.3528	2012-05-10	1	1	2	1	2	3	2	1	0	0	0	0	0	1	3	1	2	1	1500	1	2	2	2012-05-24	2013-05-10	0.75	0.87	88.8839	74.2837							0	0		12	1	1	5	3	2012-05-13
01-082	1	171.1	69.9	23.9	56.8028	2012-05-14	1	1	3	1	1	2	2	2	0	0	25	0	0	1	1	1	2	1	1500	1	2	2	2012-05-29	2013-04-25	1.43	1.62	54.0513	46.484							0	0		12	1	1	5	3	2012-05-22
01-083	1	176.9	68.7	22	46.1694	2012-11-01	1	1	1	0	0	0	2	0	0	0	0	0	0	1	1	1	2	1	1500	8 (TAC o0l1)	2	9	2012-11-18	2013-11-15	1.07	1.28	82.7031	66.5932							0	0		12	1	1	5	3	2012-11-06
01-084	2	149.3	40	17.9	47.9472	2012-11-05	1	1	8	1	1	8	2	3	1	50	0	0	0	1	1	1	2	1	1000	1	2	2	2012-11-23	2013-11-01	0.77	1.02	91.3373	65.0156							0	0		12	1	1	5	3	2012-11-10
01-085	1	155	61.7	25.7	55.8083	2012-05-17	1	2	4	1	2	180	2	4	0	0	0	0	0	1	1	1	2	1	1500	1	2	2	2012-05-31	2013-05-15	1	1	83.8766	83.8766							0	0		12	1	1	5	3	2012-05-22
01-086	1	162.5	62.7	23.7	65.2861	2012-11-21	1	1	2	1	1	24	2	2	1	50	0	0	0	1	1	1	2	1	1500	2	2	2	2012-12-10	2013-12-01	0.86	0.87	90.816	90.3855				1			0	0		12	1	1	5	3	2012-11-26
01-087	1	156	66.1	27.2	65.1222	2012-11-25	1	2	2	1	1	41	2	3	0	0	0	0	0	1	1	1	2	1	1500	1	2	2	2012-12-13	2013-10-28	1.64	1.21	43.1997	62.3935				1	1		0	0		12	1	1	5	3	2012-11-26
01-088	1	177.8	78.9	25	50.15	2012-11-22	1	1	2	1	1	2	1	6	0	0	0	0	0	1	1	1	2	1	1500	2	2	2	2012-12-07	2013-11-22	1.28	1.45	64.7569	55.6941				1			0	0		12	1	1	5	9-3	2013-03-15
01-089	1	170.5	63.5	21.8	43.2972	2012-12-03	1	1	1	0	0	0	2	3	0	0	0	0	0	1	1	1	2	1	1500	1	2	1	2012-12-17	2013-12-03	1.1	1.01	81.6142	90.4867							0	0		12	0	0
01-091	1	176.4	75	24.1	34.5528	2012-12-06	1	1	1	1	1	4	2	2	0	0	0	0	0	1	1	1	2	1	1500	1	2	1	2012-12-20	2013-12-04	1.48	1.38	60.6234	65.974							0	0		12	0	0
01-092	2	151	42.4	18.6	46.6861	2012-12-10	2	1	1	0	0	0	2	3	0	0	0	0	0	1	1	1	2	2	720	1	2	2	2012-12-24	2013-12-11	0.65	0.79	105.957	89.337					1		0	0		12	0	0
01-093	2	157.4	61	24.6	45.0611	2012-12-12	1	2	1	1	2	71	2	5	0	0	0	0	0	1	1	3	2	9	9999	8 (TAC+EVM)	2	9	2012-12-27	2013-12-17	0.65	0.7	107.173	104.592							0	0		12	1	1	5	2	2013-04-08
01-094	1	173.3	80.5	26.8	45.8417	2012-12-17	1	1	2	1	2	3	2	5	0	0	0	0	0	1	1	1	2	1	1500	1	2	2	2013-01-05	2013-12-09	1.69	1.42	47.7015	58.8749				1			1	0		12	1	1	5	3	2013-03-15
01-095	1	169.1	66.5	23.3	53.9472	2012-12-20	1	1	2	1	2	4	1	5	1	50	25	0	0	1	1	1	2	1	1500	1	1	2	2013-01-11	2014-01-03	1.12	1.44	74.0993	54.6838				1			1	0		12	1	1	5	3	2013-05-10
01-096	2	158.7	59.2	23.5	22.9194	2012-12-26	1	1	1	0	0	4	2	2	0	0	0	0	0	1	1	1	2	1	1500	1	1	2	2013-01-10	2013-12-17	1.49	2.77	49.0215	23.1639							1	0		12	1	1	5	3	2012-12-29
01-097	2	154.4	67	28.1	36.5056	2012-12-27	1	1	8	0	0	0	2	3	0	0	0	0	0	1	1	1	2	1	1500	1	2	1	2013-01-11	2013-12-27	0.93	0.75	78.7817	102.181					1		0	0		12	0	0
01-098	2	158	73.8	29.6	43.125	2012-12-31	1	1	1	0	0	0	2	6	0	0	25	0	0	1	1	1	2	1	1500	8 (TAC+EVM)	2	9	2013-01-15	2013-12-27	0.96	1.5	72.3704	42.1922							0	0		12	1	1	5	9-3	2013-01-08
01-099	1	163.9	60.6	22.6	48.4444	2012-05-17	1	1	3	1	1	20	2	3	0	0	0	0	0	1	1	1	2	1	1500	1	2	2	2012-06-08	2013-05-23	0.88	1.12	101.26	77.0197							0	0		12	1	1	5	3	2012-09-28
01-100	1	180	70.1	21.6	28.9528	2012-05-21	1	1	6	1	1	5	2	1	0	0	0	0	0	1	1	1	2	1	1500	1	2	2	2012-06-04	2013-06-07	1.16	1.26	84.6527	76.5989							0	0		12	1	1	5	3	2012-08-06
01-101	2	158	59.8	24	51.3167	2012-05-30	1	1	8	1	1	49	2	2	0	0	0	0	0	1	1	1	2	1	1500	1	2	1	2012-06-13	2013-06-11	0.97	1.03	67.4728	62.7503							0	0		12	0	0
01-102	1	176	68.8	22.2	54.7222	2012-05-30	2	1	1	1	1	1	1	2	0	0	0	0	0	1	3	1	2	2	1080	1	2	2	2012-06-18	2013-05-31	1.03	1.26	81.5519	63.9155							0	0		12	0	0
01-103	1	174.2	65.8	21.7	44.9611	2012-05-31	1	1	8	1	1	0	1	3	0	0	25	0	0	1	1	1	2	1	1500	1	2	2	2012-06-29	2013-05-15	7.86	14.31	7.48458	3.62714							1	1	2012-06-06	#REF!	1	1	5	3	2012-06-05
01-104	2	155.4	58.1	24.1	42.3722	2012-06-02	1	2	6	1	2	120	2	4	0	0	0	0	0	1	1	3	2	9	9999	1	2	2	2012-06-21	2013-06-05	0.84	1.12	85.5007	60.3836							0	0		12	1	1	5	3	2012-06-08
01-105	2	153.1	61.5	26.2	48.6222	2012-06-04	1	1	8	1	1	0	2	5	1	50	25	0	0	1	1	1	2	1	1500	8 (TAC o0l1)	2	9	2012-06-26	2013-05-28	1.69	1.79	35.1432	32.7836				1			1	0		12	1	1	5	7	2012-06-08
01-106	2	177.5	63.6	20.2	42.95	2012-06-18	1	1	2	1	1	24	2	5	0	0	0	0	0	1	1	1	2	1	1500	1	2	2	2012-07-03	2013-06-25	1.17	1.31	57.0458	49.7599					1		0	0		12	1	1	5	3	2012-09-22
01-107	2	152.9	50	21.4	63.3778	2012-06-21	1	1	3	0	0	0	2	2	0	0	0	0	0	1	1	1	2	1	1500	1	2	2	2012-07-07	2013-06-28	0.87	1.07	70.7069	55.0574							0	0		12	1	1	5	9-3	2012-06-29
01-108	1	170	64.4	22.3	47.0694	2012-06-28	2	1	1	1	1	14	2	3	1	100	0	0	0	1	1	1	2	1	1500	1	2	2	2012-07-17	2013-07-02	1.42	1.3	58.3693	64.9447							0	0		12	1	1	5	3	2012-07-05
01-109	2	154.8	51.8	21.6	46.7972	2012-07-03	2	2	1	1	1	48	2	5	0	0	0	0	0	1	1	3	2	9	9999	1	2	2	2012-07-20	2013-07-04	0.96	1.15	70.5274	56.6944					1		0	0		12	1	1	5	2	2012-08-10
01-110	1	162.3	66.2	25.1	49.6139	2012-07-05	1	1	2	1	1	27	2	5	0	0	0	0	0	1	1	1	2	1	1500	1	2	1	2012-07-20	2013-07-12	1.44	1.25	56.3739	66.892				1			0	0		12	0	0
01-111	1	164.9	65.5	24.1	54.7083	2012-07-05	1	1	3	0	0	0	1	4	0	0	0	0	0	1	1	1	2	1	1500	1	2	2	2012-08-17	2013-08-31	1.14	1.99	72.1438	36.7861							0	0		12	1	1	5	3	2012-07-16
01-112	1	162	53.5	20.4	53.4278	2012-07-06	1	2	3	1	1	84	2	4	0	0	0	0	0	1	1	1	2	1	1500	1	2	2	2012-07-21	2013-07-05	1.5	0.93	52.2407	93.1124							0	0		12	1	1	5	9-3	2012-07-11
01-113	2	154.2	45.8	19.3	65.4056	2012-07-06	1	2	3	1	1	84	2	5	1	67	0	0	0	1	1	1	2	1	1000	1	2	2	2012-07-27	2013-07-19	0.8	0.92	77.1469	65.1531							1	0		12	1	1	5	3	2012-07-11
01-114	1	165.2	55.3	20.3	63.8806	2012-07-09	1	1	8	1	1	3	2	2	0	0	0	0	0	1	1	1	2	1	1500	2	2	1	2012-07-27	2013-07-05	1.41	1.4	52.3129	52.765							0	0		12	1	1	9	9-6	2012-10-15
01-115	2	157.7	53.1	21.4	44.7861	2012-07-11	1	1	8	1	1	2	2	2	0	0	0	0	0	1	1	1	2	1	1500	1	2	2	2012-07-25	2013-07-02	0.87	1.22	80.5713	53.5365							0	0		12	1	1	5	9-3	2012-07-16
01-116	2	149.5	45.9	20.5	51.4194	2012-07-26	1	2	3	1	1	108	2	5	1	0	75	0	0	1	1	1	2	1	1000	1	2	1	2012-08-10	2013-07-19	1.19	0.96	52.6606	68.2742							0	0		12	0	0
01-117	2	164.1	49	18.2	52.8278	2012-07-26	1	1	8	0	0	0	2	2	1	100	75	0	0	1	1	1	2	1	1000	1	2	2	2012-08-16	2013-07-10	0.67	0.88	100.476	75.1011							0	0		12	1	1	5	3	2012-07-29
01-118	1	174.2	81	26.7	50.3778	2012-07-26	1	1	8	1	1	12	2	6	0	0	0	0	0	1	1	1	2	1	1500	1	2	1	2012-08-13	2013-07-05	1.37	1.35	59.5543	60.6226							0	0		12	0	0
01-119	1	170.5	63.8	21.9	52.7778	2012-07-30	1	1	5	1	2	7	2	0	0	0	0	0	0	1	1	1	1	2	1080	1	1	2	2012-08-14	2013-07-24	1.11	1.45	75.525	54.6755				1			0	0		12	0	0
01-120	1	170.3	57.2	19.7	65.8361	2012-03-19	1	1	2	1	1	2	2	6	0	0	0	0	0	1	1	1	2	1	1500	3	2	9	2012-04-02	2013-04-09	1.21	1.51	62.0814	47.4969				1			0	0		12	1	1	5	3	2012-03-26
01-121	1	172	78.6	26.6	41.8306	2012-04-14	1	2	3	1	2	102	2	4	0	0	0	0	0	1	1	1	2	1	1500	1	2	1	2012-04-30	2013-04-23	1.52	1.13	55.7744	79.82							0	0		12	0	0
01-122	1	171	68.2	23.3	30.375	2012-04-25	1	1	8	0	0	0	2	1	0	0	0	0	0	1	1	1	2	1	1500	1	2	2	2012-05-10	2013-04-30	1.62	1.54	55.9665	59.5003							0	0		12	1	1	5	3	2012-05-06
01-123	1	168.1	80.4	28.5	43.4028	2012-06-25	1	1	3	1	1	24	2	3	0	0	0	0	0	1	1	1	2	1	1500	1	2	1	2012-07-09	2013-06-11	1.43	1.4	59.3863	60.9282							0	0		12	0	0
01-124	1	183	78.9	23.6	43.55	2012-07-19	1	1	1	1	1	1	2	3	0	0	33.3	0	0	1	1	1	2	1	1500	8 (CSA + ECMPS)	1	2	2012-08-02	2013-07-26	1.31	2.79	65.9564	26.4425							1	0		12	1	1	5	3	2012-12-12
01-125	1	171.1	84.5	28.9	34.4889	2012-12-05	1	1	3	1	1	15	2	3	0	0	0	0	0	1	1	1	2	1	1500	2	2	2	2012-12-19	2013-12-27	1.3	0.9	70.9453	110.663							0	0		12	1	1	5	3	2012-12-14
01-126	1	180.8	88.5	27.1	28.5972	2012-12-13	1	1	1	1	1	3	1	5	0	0	0	0	0	1	1	1	2	1	2000	1	2	2	2012-12-30	2013-12-10	1.5	1.76	62.1958	51.2661							1	0		12	1	1	5	2	2013-04-30
01-127	2	158.8	66.1	26.2	56.4528	2012-08-01	1	1	3	1	1	1	1	3	0	0	0	0	0	1	1	1	2	1	1500	1	2	1	2012-08-18	2013-07-16	0.86	1.15	75.2763	52.9765							0	0		12	0	0
01-128	1	157.5	46.8	18.9	42.4778	2012-08-12	1	2	8	1	1	74	2	5	0	0	0	0	0	1	1	1	2	1	1500	1	2	2	2012-08-29	2013-08-27	2.02	1.39	39.3676	61.8592							0	0		12	1	1	5	3	2012-08-17
01-129	1	161	60	23.1	60.4861	2012-08-13	1	1	2	1	2	22	2	2	0	0	0	0	0	1	1	1	1	2	1080	2	1	2	2012-08-31	2013-08-27	0.85	0.99	94.3829	82.1575				1			1	0		12	1	1	9	9-6	2012-12-03
01-130	2	160.6	52	20.2	35.9389	2012-10-17	1	1	1	1	1	9	2	0	0	0	0	0	0	1	1	1	1	2	1080	1	1	2	2012-11-02	2013-10-10	1.49	1.74	44.7371	37.0873							0	0		12	1	1	6	9-7	2012-10-24
03-001	1	165.4	66.8	24.4	52.9444	2012-01-04	1	1	2	1	1	5	1	4	1	70	0	0	0	1	1	1	2	2	720	1	2	2	2012-01-17	2013-01-24	1.06	1.56	79.7596	49.9908				1	1		1	0		12	0	0
03-002	1	166.9	66.7	23.9	34.0361	2012-01-04	1	1	1	0	0	0	2	1	0	0	0	0	0	0	0	1	2	1	2000	1	2	1	2012-01-18	2013-01-10	1.26	1.37	73.9119	66.7986							0	0		12	0	0
03-003	2	163	54.6	20.6	29.6889	2012-01-05	1	1	1	1	1	7	2	3	0	0	0	0	0	1	1	2	2	1	1500	1	2	1	2012-01-19	2013-01-19	0.91	0.99	84.8469	76.6292							1	0		12	0	0
03-004	2	158.4	76.2	30.4	53.0472	2012-01-07	1	1	2	0	0	0	2	3	0	0	3	0	0	1	1	2	2	1	1500	1	2	1	2012-01-28	2013-01-03	1.09	1.1	57.8906	57.2549				1			0	0		12	0	0
03-005	1	168.4	65.9	23.2	49.8556	2012-01-11	1	1	2	1	1	36	2	3	0	0	0	0	0	1	1	2	2	1	720	1	2	1	2012-01-26	2013-01-21	1.09	1.08	78.8048	79.6878			1	1			0	0		12	0	0
03-006	1	176.2	77.2	24.9	45.2472	2012-01-11	1	1	3	1	2	192	1	3	0	0	0	0	0	1	1	2	2	2	720	3	2	9	2012-01-27	2013-02-14	2.2	1.34	34.8234	63.4148							0	0		12	1	1	8	3	2012-04-14
03-007	2	159.3	55	21.7	47.6167	2012-01-12	1	1	1	0	0	0	2	2	1	0	0	1	0	1	1	2	2	2	720	1	2	2	2012-01-26	2013-01-12	0.73	0.84	97.6487	82.4081							0	0		12	0	0
03-008	2	160.3	47	18.3	24.7667	2012-01-18	1	1	5	0	0	0	2	3	0	0	0	0	0	1	1	1	2	2	720	3	2	9	2012-02-07	2013-01-11	1.01	1.31	77.4299	56.5396							1	0		12	0	0
03-009	2	166.8	54.8	19.7	39.725	2012-01-18	1	1	1	0	0	0	2	0	1	64	0	0	0	0	0	2	2	2	720	2	2	2	2012-01-31	2013-02-15	0.84	1.06	87.1055	65.7513							0	0		12	0	0
03-010	1	162.9	45.6	17.2	32.3722	2012-01-20	2	2	1	1	1	120	2	5	1	100	43	1	0	1	2	1	2	2	720	1	2	2	2012-02-14	2013-02-12	1.34	1.55	69.4175	58.214							1	0		12	0	0
03-011	1	170.5	56.9	19.6	58.8194	2012-01-20	1	1	5	1	1	76	2	3	0	0	0	0	0	1	1	1	2	2	1440	1	2	2	2012-03-10	2013-02-13	1.06	0.9	76.535	93.2772							0	0		12	0	0
03-012	2	155.9	42.6	17.5	17.7889	2012-01-25	1	1	1	0	0	0	2	1	0	0	0	0	0	1	1	2	2	2	720	2	2	2	2012-02-09	2013-03-20	1.36	1.23	56.7509	64.0805							1	0		12	0	0
03-013	1	171.8	71	24.1	65.1083	2012-01-26	1	1	2	1	1	5	1	2	0	0	0	0	0	1	1	1	2	2	1080	1	2	2	2012-02-09	2013-02-13	1.09	1.25	70.7979	59.9936				1			0	0		12	0	0
03-014	1	168.1	53.4	18.9	17.5556	2012-02-01	1	1	4	1	1	68	1	3	0	0	0	0	0	1	1	1	2	2	720	1	2	2	2012-02-15	2013-03-12	1.02	1.29	107.138	80.6562							0	0		12	0	0
03-015	2	165.6	45.8	16.7	21.4778	2012-02-01	1	1	1	1	1	1	2	3	0	0	0	0	0	1	1	1	2	2	1080	3	1	9	2012-02-15	2013-03-08	0.93	3.92	87.553	15.3774							1	0		12	0	0
03-016	1	168	49.4	17.5	16.6833	2012-02-02	1	1	8	0	0	0	2	2	0	0	0	0	0	1	1	1	2	2	720	1	2	2	2012-02-15	2013-02-12	0.95	1.71	117.472	57.7177							1	0		12	0	0
03-017	1	177.1	68.7	21.9	16.4139	2012-02-08	1	1	1	0	0	0	2	3	0	0	0	0	0	1	1	1	2	2	720	3	2	9	2012-02-22	2013-02-19	1.38	1.59	74.9393	63.1443							0	0		12	0	0
03-018	1	172.8	84.7	28.4	53.7889	2012-02-08	1	1	8	1	1	3	1	1	0	0	0	0	0	1	1	2	2	2	720	1	2	2	2012-02-22	2013-02-20	1.22	1.39	66.8949	57.1343					1		0	0		12	0	0
03-019	1	159.8	55	21.5	51.7306	2012-02-09	1	1	3	1	1	96	2	5	0	0	0	0	0	0	0	1	2	1	2000	1	2	1	2012-02-22	2013-02-20	1.21	1.66	68.5478	46.7703							0	0		12	0	0
03-020	1	149.3	49.8	22.3	10.9806	2012-02-15	1	1	8	0	0	0	1	2	0	0	6	0	0	1	1	2	2	2	180	1	2	2	2012-02-29	2013-02-19	0.42	0.49	178.549	167.588							0	0		12	0	0
03-021	2	162.2	64	24.3	53.3056	2012-02-15	1	1	1	0	0	0	2	4	0	0	0	0	0	1	1	1	2	1	1500	1	2	1	2012-02-29	2013-02-19	0.88	0.97	74.8495	66.5367							0	0		12	0	0
03-022	2	157.7	51.1	20.5	36.2417	2012-02-16	1	1	8	0	0	0	2	4	0	0	0	0	0	0	0	2	2	1	2000	1	2	1	2012-03-02	2013-02-19	0.87	1.29	85.5554	53.1402							0	0		12	0	0
03-023	2	161.6	77.6	29.7	42.6278	2012-02-17	1	2	5	1	1	53	2	0	0	0	0	0	0	1	1	1	2	2	540	1	2	2	2012-03-05	2013-02-26	1.72	0.88	35.8831	80.6797							0	0		12	0	0
03-024	2	165.7	43.9	16	24.1917	2012-02-22	1	1	7	1	2	6	2	2	0	0	0	0	0	0	0	1	2	1	2000	1	2	1	2012-03-07	2013-03-12	0.91	1.45	88.1874	50.2104							0	0		12	0	0
03-025	1	168	59.3	21	40.6389	2012-02-22	1	1	8	1	2	35	2	6	0	0	0	0	0	0	0	1	2	1	2000	5	2	9	2012-03-07	2013-02-14	1.42	1.23	61.0664	72.648							0	0		12	0	0
03-026	2	161.8	62.9	24	28.1694	2012-02-29	1	1	1	1	1	1	2	3	0	0	0	0	0	1	1	1	2	2	360	1	2	2	2012-03-14	2013-03-08	0.91	1.04	85.7574	72.9725							0	0		12	0	0
03-027	2	153	45.8	19.6	43.6861	2012-02-29	1	2	8	1	1	19	2	0	0	0	0	0	0	1	1	2	2	2	360	1	2	2	2012-03-16	2013-03-05	0.68	1.12	106.619	59.8288							0	0		12	0	0
03-028	1	144.9	35	16.7	11.9917	2012-03-07	1	1	5	0	0	0	2	2	0	0	0	0	0	1	1	1	2	2	720	5	2	9	2012-03-20	2013-02-25	0.78	0.77	137.461	138.192							0	0		12	0	0
03-029	1	171.2	59.6	20.3	51.3944	2012-03-07	1	1	1	1	1	11	1	5	1	0	0	1	0	1	1	1	2	2	720	1	2	1	2012-03-21	2013-03-15	1.05	1.32	81.5622	61.849							1	0		12	1	1	8	7	2012-10-16
03-030	1	169.2	73.6	25.7	25.8028	2012-03-08	2	1	1	1	1	14	1	1	1	24	50	0	0	1	1	1	2	2	1080	5	2	9	2012-03-21	2013-03-12	0.88	1.12	118.717	90.2975							0	0		12	0	0
03-031	1	169.2	60.1	21	34.1139	2012-03-14	1	1	8	1	1	1	2	1	0	0	0	0	0	1	1	1	2	2	720	1	2	2	2012-03-28	2013-03-15	0.89	1.05	111.466	92.0889							0	0		12	0	0
03-032	2	163	63.4	23.9	31.9944	2012-03-14	1	1	1	0	0	0	2	1	1	84	0	0	0	1	1	1	2	2	720	1	2	2	2012-03-27	2013-03-05	0.94	1.22	80.2734	58.5699							1	0		12	0	0
03-033	1	171	74.7	25.5	66.3472	2012-03-17	1	2	2	1	2	75	2	3	0	0	37	0	0	1	1	1	2	2	360	5	2	9	2012-04-16	2013-03-05	1.09	0.99	70.1844	78.8436				1		1	0	0		12	1	1	3	8	2012-07-12
03-034	1	167.6	60	21.4	37.5083	2012-03-21	1	1	1	0	0	0	1	0	0	0	0	0	0	1	1	1	2	2	720	1	2	2	2012-04-04	2013-04-03	1.23	1.37	74.2633	65.189							0	0		12	0	0
03-035	2	159.1	48.5	19.2	43.925	2012-03-21	1	1	1	0	0	0	2	4	0	36	23	0	0	1	1	1	2	2	720	1	2	2	2012-04-03	2013-03-18	0.83	0.97	85.8066	71.0688							1	0		12	0	0
03-036	1	163.7	68.9	25.7	49.0333	2012-03-22	1	1	1	0	0	0	1	3	0	0	0	0	0	1	1	2	2	2	720	1	2	2	2012-04-10	2013-04-11	1.16	1.27	73.5157	65.8887							1	0		12	0	0
03-037	1	180	75	23.1	50.0417	2012-03-25	2	2	8	1	1	24	2	0	1	100	56	0	0	1	1	1	2	2	360	1	2	2	2012-04-10	2013-03-14	1.21	1.76	69.3659	44.097					1		1	0		12	1	1	8	7	2012-08-23
03-038	2	166.1	54.8	19.9	42.9472	2012-03-28	1	1	8	0	0	0	2	2	1	68	43	0	0	1	1	2	2	2	360	1	2	2	2012-04-10	2013-04-06	0.78	1.1	93.138	61.4646							0	0		12	0	0
03-039	1	172.4	76.7	25.8	40.8167	2012-03-28	1	1	8	1	2	67	2	3	0	0	0	0	0	0	0	1	2	1	1000	5	2	9	2012-04-10	2013-03-21	1.23	1.35	72.5574	64.8341							1	0		12	0	0
03-040	1	163.6	64.7	24.2	17.5167	2012-04-04	1	1	1	0	0	0	2	3	0	0	6	0	0	1	1	1	2	2	720	1	2	1	2012-04-17	2013-03-26	1.17	1.51	90.7868	66.6924							0	0		12	0	0
03-041	2	155.3	45.8	19	49.3861	2012-04-04	1	1	1	1	1	1	1	2	0	0	0	0	0	1	1	1	2	2	720	3	2	9	2012-04-18	2013-04-18	0.82	0.91	83.7963	73.883							0	0		12	1	1	8	2	2012-11-06
03-042	1	160.8	41.6	16.1	25.325	2012-04-09	1	2	6	1	1	46	2	0	0	0	0	0	0	1	1	2	2	1	1000	1	2	1	2012-04-24	2013-04-11	0.69	1.03	131.639	100.258	1		1				0	0		12	0	0
03-043	1	170.1	97.5	33.7	34.4194	2012-04-12	1	1	1	0	0	0	1	1	0	0	0	0	0	0	0	2	2	2	360	1	2	1	2012-04-27	2013-04-18	1.99	1.64	42.4209	53.5978							1	0		12	0	0
03-044	1	170	57	19.7	29.5306	2012-04-16	1	2	8	1	1	60	2	5	0	0	0	0	0	1	1	1	2	2	540	8 (TAC+SRL+ECMPS+steroid)	2	2	2012-05-04	2013-04-16	1.78	2.16	50.2401	39.7606					1		1	0		12	1	1	8	3	2012-08-20
03-045	2	165	61.3	22.5	50.7222	2012-04-17	1	2	8	1	1	58	2	5	1	56	83	0	0	1	1	1	2	2	540	1	2	2	2012-04-28	2013-04-16	0.87	1.25	77.2806	49.8638					1		1	0		12	0	0
03-046	2	150	56.2	25	43.7583	2012-04-18	1	1	8	1	2	4	1	4	1	94	0	0	0	1	1	2	2	2	540	1	2	2	2012-05-02	2013-03-26	1.05	1.16	64.6512	57.3146							1	0		12	0	0
03-047	2	162	52.8	20.1	30.6611	2012-04-18	1	1	1	1	1	1	2	5	0	0	0	0	0	1	1	1	2	1	1500	1	2	1	2012-05-09	2013-04-16	1	1.12	75.1884	65.5611							0	0		12	0	0
03-048	1	168.8	74.3	26.1	47.5139	2012-04-25	1	1	3	1	2	12	1	4	0	0	0	0	0	0	0	1	2	1	2000	5	2	9	2012-05-08	2013-04-25	1.03	1.03	85.7877	85.7877							1	0		12	0	0
03-049	2	156.6	52	21.2	42.0222	2012-04-28	1	2	1	1	2	103	2	3	0	0	0	0	0	1	1	1	2	2	720	1	2	2	2012-05-11	2013-04-26	0.64	0.98	110.045	71.1375							0	0		12	0	0
03-050	2	164.7	57.4	21.2	32.575	2012-05-02	1	1	7	1	1	2	2	3	1	0	0	1	0	1	1	3	2	9	9999	1	2	1	2012-05-15	2013-06-17	0.95	0.96	78.9304	77.9375				1			0	0		12	0	0
03-051	1	172.6	57.3	19.2	29.7611	2012-05-02	1	1	1	1	1	4	2	2	0	0	0	0	0	1	1	2	2	2	360	1	2	2	2012-05-15	2013-04-25	1.36	1.29	69.4474	74.029							0	0		12	0	0
03-052	2	160	68.5	26.8	50.7028	2012-05-08	1	2	8	1	3	78	2	4	0	30	47	0	0	1	1	1	1	2	1440	1	1	2	2012-06-22	2013-05-14	2.44	1.57	22.2154	37.8587							1	0		12	0	0
03-053	1	171	68.8	23.5	58.3972	2012-05-08	1	2	2	1	2	119	2	6	0	0	0	0	0	1	1	1	1	2	360	1	1	2	2012-05-22	2013-05-16	1.17	1.21	68.1249	65.4117				1			0	0		12	0	0
03-054	1	169.1	93.4	32.7	48.5944	2012-05-09	1	1	1	1	1	40	2	6	0	0	0	0	0	1	1	2	2	2	720	1	2	2	2012-05-25	2013-06-01	1.5	1.47	54.0449	55.3812			1				1	0		12	0	0
03-055	1	173	64.7	21.6	40.9583	2012-05-09	1	1	1	1	2	48	1	5	0	0	0	0	0	1	1	2	2	2	540	1	2	2	2012-05-22	2013-04-30	1.19	1.37	75.4412	63.6282							0	0		12	0	0
03-056	2	161	45	17.4	33.3139	2012-05-10	2	2	1	1	1	115	2	5	0	26	0	0	0	1	2	1	2	2	360	3	2	9	2012-05-23	2013-06-04	0.69	0.86	114.128	88.5624							1	0		12	0	0
03-057	1	161	68.3	26.3	58.6361	2012-05-16	1	1	8	1	1	29	2	2	0	0	0	0	0	0	0	2	2	1	1000	1	2	1	2012-06-02	2013-05-14	1.27	1.17	61.5907	68.0107	1	1					1	0		12	0	0
03-058	1	170	66.5	23	37.7444	2012-05-16	1	1	8	1	1	4	2	4	0	0	0	0	0	1	1	2	2	2	540	1	2	2	2012-05-31	2013-05-30	1.77	1.67	47.7474	51.2254							0	0		12	0	0
03-059	1	172	78	26.4	46.2056	2012-05-17	1	2	5	1	1	85	2	3	0	0	0	0	0	1	1	2	2	2	360	1	2	2	2012-06-02	2013-05-15	1.51	1.51	54.5197	54.5197							1	0		12	0	0
03-060	1	172	70	23.7	44.5278	2012-05-17	1	2	3	1	1	36	2	4	0	4	0	0	0	1	1	2	2	2	360	1	2	2	2012-05-31	2013-05-29	1.18	1.14	74.3275	77.4921							0	0		12	0	0
03-061	1	159	60.2	23.8	62.7833	2012-05-18	1	2	2	1	2	48	2	0	0	0	0	0	0	1	1	2	2	2	540	1	2	2	2012-05-31	2013-05-25	0.87	1	91.9886	79.866				1			0	0		12	0	0
03-062	1	165.9	55.3	20.1	53.9333	2012-05-23	1	1	2	1	1	3	2	4	0	0	0	0	0	1	1	2	2	2	540	1	2	2	2012-06-08	2013-05-14	0.73	0.83	105.208	99.8009				1			1	0		12	0	0
03-063	2	157	49.5	20.1	51.3889	2012-05-23	1	1	8	1	1	3	2	3	0	0	0	0	0	1	1	2	2	1	500	1	2	1	2012-06-12	2013-06-01	0.87	0.77	76.9196	89.1556							1	0		12	0	0
03-064	2	151.4	36.8	16.1	11.9472	2012-05-30	1	1	1	1	2	13	2	3	0	0	0	0	0	1	1	2	2	2	360	2	2	2	2012-06-12	2013-05-28	0.72	1.02	127.564	83.723							0	0		12	1	1	9	2	2012-12-04
03-065	1	168.5	61	21.5	64.0694	2012-05-30	1	1	2	1	1	14	2	3	0	0	0	0	0	1	1	2	2	2	540	1	2	2	2012-06-12	2013-05-28	0.81	0.92	93.8784	87.5425				1			0	0		12	0	0
03-066	1	171.7	61.9	21	47.625	2012-05-31	1	2	1	1	2	118	2	5	0	0	0	0	0	1	1	2	2	2	360	8 (TAC+MIZ+steroid)	2	9	2012-06-15	2013-05-06	0.6	0.86	119.207	102.812				1	1		1	0		12	1	1	8	3	2012-07-02
03-067	1	170	70	24.2	46.5417	2012-05-31	2	2	1	1	2	36	2	3	0	0	0	0	0	1	1	2	2	2	540	1	2	2	2012-06-13	2013-06-13	1.66	1.45	48.5066	57.1238							0	0		12	0	0
03-068	2	154.5	45.3	19	24.675	2012-06-09	1	2	8	1	3	93	2	5	0	0	0	0	0	1	1	1	2	2	720	1	2	2	2012-06-21	2013-06-13	1.08	0.79	71.4503	104.275							0	0		12	0	0
03-069	1	171	69.3	23.7	44.1972	2012-06-13	2	1	8	1	1	1	2	4	0	0	0	0	0	1	1	2	2	2	540	1	2	2	2012-06-29	2013-06-20	1.19	1.44	73.7441	58.5603							1	0		12	1	1	8	3	2012-08-14
03-070	1	152.5	41.5	17.8	56.4611	2012-06-13	1	1	2	1	1	60	1	5	0	0	0	0	0	1	1	2	1	2	360	3	2	9	2012-07-17	2013-05-28	1.21	2.49	66.3074	27.7105				1			1	0		12	1	1	8	3	2012-09-11
03-071	2	156	56	23	56.4472	2012-06-15	1	2	3	1	1	120	2	2	0	0	0	0	0	1	1	2	2	2	360	1	2	2	2012-06-29	2013-05-31	1.15	0.99	52.9786	63.4981							0	0		12	1	1	8	7	2012-09-19
03-072	1	169	57.3	20.1	56.8083	2012-06-15	1	2	1	1	2	74	2	2	0	0	7	0	0	1	1	2	2	2	720	1	2	2	2012-06-27	2013-06-27	1.1	1.01	74.2244	82.2935							0	0		12	0	0
03-073	2	170.7	56.8	19.5	37.2278	2012-06-19	1	2	1	1	2	8	2	0	0	0	0	0	0	1	1	1	1	2	720	1	1	2	2012-07-04	2013-07-03	1.48	1.16	44.6963	60.0051							0	0		12	0	0
03-074	2	165	48.8	17.9	31.1361	2012-06-20	1	1	8	0	0	0	1	6	0	0	0	0	0	1	1	2	2	2	540	1	2	2	2012-07-04	2013-06-11	0.81	0.74	96.6815	107.845							0	0		12	0	0
03-075	1	173	66.8	22.3	47.7833	2012-06-20	1	1	1	0	0	0	2	3	0	0	0	0	0	1	1	2	2	1	250	1	2	1	2012-07-04	2013-06-19	1.21	1.14	70.4751	75.74							0	0		12	0	0
03-076	1	173.5	63.2	21	62.8083	2012-06-27	1	1	2	1	1	7	2	0	0	0	0	0	0	1	1	2	2	2	360	1	2	2	2012-07-10	2013-07-27	1.27	1.06	59.8118	74.4202							0	0		12	1	1	8	2	2012-10-03
03-077	1	176	62	20	28.5611	2012-07-04	1	1	1	1	1	2	2	3	0	0	0	0	0	1	1	2	2	2	360	1	2	2	2012-07-24	2013-07-13	1.37	1.57	69.4177	58.8739							1	0		12	0	0
03-078	1	162.9	66.8	25.2	48.5361	2012-07-11	1	1	2	1	1	5	1	6	0	0	0	0	0	1	1	1	1	2	360	3	2	9	2012-07-24	2013-07-11	1.07	2.26	81.3395	32.9389				1			1	0		12	0	0
03-079	1	168.5	74.5	26.2	51.8639	2012-07-11	1	1	2	1	3	61	2	3	0	10	0	0	0	1	1	2	2	2	360	1	2	2	2012-07-20	2013-07-03	0.99	1.36	87.2874	59.4601				1			0	0		12	0	0
03-080	2	153	53.6	22.9	62.3333	2012-07-13	1	2	8	1	1	103	2	4	0	0	0	0	0	1	1	1	2	2	720	8 (TAC+MIZ+steroid)	2	9	2012-08-02	2013-07-17	0.97	1.09	62.4482	54.2348							1	0		12	1	1	7	3	2012-07-27
03-081	1	160	70.2	27.4	53.3778	2012-07-25	1	1	1	1	2	24	2	3	0	0	0	0	0	1	1	1	1	2	720	1	2	2	2012-08-07	2013-07-23	1.03	1.11	82.3258	75.2074							0	0		12	1	1	4	6	2012-08-01
03-082	1	160.4	45.7	17.8	20.2611	2012-07-25	1	2	1	1	1	26	2	3	0	0	0	0	0	1	1	2	1	2	720	1	1	1	2012-08-13	2013-08-13	0.69	1.04	136.406	102.682							1	0		12	0	0
03-083	2	151	48.5	21.3	22.4694	2012-08-01	2	1	1	1	3	31	2	3	1	0	97	1	0	1	1	1	2	1	1500	2	2	2	2012-08-17	2013-08-05	0.86	0.87	95.5725	94.246						1	1	0		12	1	1	5	3	2012-08-10
03-084	2	167.2	55.1	19.7	31.7833	2012-08-01	1	1	7	0	0	0	2	4	0	0	0	0	0	1	1	2	2	2	360	1	2	2	2012-08-17	2013-10-31	0.96	1.22	78.3721	58.6568							1	0		12	0	0
03-085	1	160.4	50.9	19.8	50.125	2012-08-02	1	2	8	1	1	96	2	4	0	10	0	0	0	1	1	1	2	2	360	1	2	2	2012-08-15	2013-09-10	0.99	1.09	88.3601	78.6558							0	0		12	0	0
03-086	2	151	42	18.4	15.5083	2012-08-03	2	2	7	1	3	31	2	0	1	62	17	0	0	1	1	2	2	2	720	1	2	2	2012-08-20	2013-08-13	1.22	1.39	65.7611	56.166							1	0		12	0	0
03-087	1	166	62.1	22.5	22.4472	2012-08-08	1	1	1	1	1	2	1	0	0	0	3	0	0	1	1	2	2	2	360	8 (SRL+ECMPS+steroid)	9	2	2012-08-31	2013-08-31	1.95	1.49	47.2896	65.4689							0	0		12	1	1	3	9-6	2012-08-28
03-088	1	159.8	83.3	32.6	58.3472	2012-08-08	1	1	8	1	1	36	1	4	0	0	0	0	0	1	1	2	2	2	540	8 (Steroid o0l1)	9	9	2012-08-27	2013-08-22	1.05	5.64	77.6743	10.1765							1	0		12	1	1	2,6	9-6	2013-02-22
03-089	1	165	58	21.3	55.6444	2012-08-15	1	2	1	1	1	134	2	0	0	0	0	0	0	1	1	1	2	2	540	1	2	2	2012-08-28	2013-08-27	1.09	1.24	75.6645	64.7432							0	0		12	0	0
03-090	1	175	66.3	21.6	59.65	2012-08-22	1	2	8	1	1	86	2	3	0	0	0	0	0	1	1	2	2	2	720	1	2	2	2012-09-07	2013-08-07	1.78	1.37	40.6596	55.7989					1		0	0		12	1	1	8	7	2012-12-15
03-091	2	167	61.8	22.2	44.6889	2012-08-23	1	2	8	1	1	54	2	1	0	0	0	0	0	1	1	2	2	2	720	1	2	2	2012-09-05	2013-08-16	1.15	1.23	57.5403	53.047							0	0		12	0	0
03-092	1	168	79.5	28.2	49.2944	2012-08-26	1	2	3	1	1	105	2	4	0	0	0	0	0	1	1	2	2	2	720	1	2	2	2012-09-12	2013-08-28	1.95	1.34	39.1617	61.6373						1	0	0		12	0	0
03-093	1	170	49.8	17.2	36.6056	2012-08-28	1	2	8	1	1	98	2	3	0	0	0	0	0	1	1	1	2	2	720	1	2	2	2012-09-08	2013-08-05	1.09	1.32	86.4919	68.6199							0	0		12	0	0
03-094	2	159.6	61	23.9	15.0389	2012-09-02	1	2	1	1	3	58	2	3	0	0	0	0	0	1	1	2	2	2	360	1	2	1	2012-09-20	2013-09-21	1.06	0.96	78.2016	88.1545							1	0		12	0	0
03-095	1	172.7	69.7	23.4	53.8333	2012-09-05	1	1	1	0	0	0	2	0	0	0	0	0	0	1	1	2	2	2	360	8 (TAC+SRL+ECMPS+steroid)	2	2	2012-09-18	2013-08-27	1.6	1.52	48.182	51.2646							0	0		12	1	1	3	4	2012-10-08
03-096	2	156.3	48.3	19.8	40.7306	2012-09-05	1	1	1	1	1	16	1	6	0	0	0	0	0	1	1	2	2	2	1440	1	1	2	2012-09-26	2013-09-23	0.68	0.78	108.855	94.5996							0	0		12	0	0
03-097	1	164.8	64.1	23.6	47.2667	2012-09-07	1	2	8	1	1	60	2	2	0	0	0	0	0	1	1	1	2	2	720	1	2	1	2012-09-28	2013-09-13	1.59	1.6	50.8406	50.4566							0	0		12	0	0
03-098	1	137.9	32.7	17.2	11.2972	2012-09-12	1	1	7	0	0	0	2	2	0	0	0	0	0	1	1	1	2	2	360	1	2	1	2012-09-28	2013-09-24	0.52	0.92	163.181	126.828							0	0		12	0	0
03-099	2	163.3	54	20.2	60.4444	2012-09-12	1	1	5	0	0	0	2	1	0	0	0	0	0	1	1	2	2	2	360	1	2	1	2012-09-25	2013-09-16	0.9	1.14	69.2804	52.0585							0	0		12	0	0
03-100	2	164	54.2	20.2	29.6389	2012-09-18	1	2	1	1	1	55	2	2	0	0	0	0	0	1	1	2	2	2	720	1	2	2	2012-09-27	2013-09-17	0.99	0.76	76.6561	105.528							0	0		12	0	0
03-101	1	170	76.2	26.4	57.2389	2012-09-19	1	2	8	1	1	60	2	0	0	0	0	0	0	1	1	2	2	2	720	1	2	2	2012-10-04	2013-09-17	1.27	1.74	62.1982	42.5062							1	0		12	1	1	8	6	2013-02-05
03-102	1	180	77.4	23.9	52.4917	2012-09-26	1	2	5	1	2	33	2	1	0	28	0	0	0	1	1	2	2	2	720	1	2	2	2012-10-09	2013-10-05	1.16	1.24	71.7513	66.1931				1			0	0		12	0	0
03-103	1	175.7	71.8	23.3	40.7917	2012-09-26	1	1	8	1	1	11	2	3	0	0	0	0	0	1	1	2	1	2	1440	1	1	2	2012-10-09	2013-09-24	1.23	1.15	72.5701	78.7172							0	0		12	0	0
03-104	2	168.7	70.7	24.8	16.0639	2012-10-10	1	1	8	1	1	7	2	2	0	0	0	0	0	1	1	2	2	2	360	1	2	2	2012-10-23	2013-10-19	1.2	1.25	66.8272	63.6091							1	0		12	0	0
03-105	1	170.2	66.5	23	41.1194	2012-10-10	1	1	1	1	1	1	2	0	0	0	0	0	0	1	1	2	2	2	360	1	2	2	2012-10-21	2013-10-01	1.5	1.66	56.9585	50.3898							0	0		12	0	0
03-106	1	102	16.8	16.1	5.48056	2012-10-10	2	1	7	1	3	23	2	2	0	0	0	0	0	1	1	2	2	2	360	8 (TAC+SRL)	2	9	2012-10-30	2013-10-07	0.32	0.67	207.528	153.171							0	0		12	1	1	9	3	2013-08-27
03-107	1	160.4	59.6	23.2	52.3556	2012-10-17	1	1	2	1	1	3	1	5	0	0	0	0	0	1	1	2	1	2	360	1	1	2	2012-11-02	2013-10-01	1.54	1.57	50.9873	49.8118				1			0	0		12	0	0
03-108	2	146.5	52.5	24.5	68.5917	2012-10-17	1	1	1	1	1	4	2	3	1	0	77	0	0	1	1	2	2	2	360	1	2	2	2012-11-05	2013-11-05	0.88	1.16	67.2287	48.1398							0	0		12	0	0
03-109	1	170.6	71.6	24.6	65.1111	2012-10-24	1	1	5	0	0	0	1	4	0	0	0	0	0	1	1	2	2	2	360	1	2	2	2012-11-07	2013-10-19	1.34	1.28	55.1557	58.2967							0	0		12	0	0
03-110	2	158.9	51.7	20.5	42.4167	2012-10-27	1	2	1	1	3	102	2	5	0	26	0	0	0	1	1	1	2	2	720	1	2	2	2012-11-12	2013-11-16	0.95	0.85	73.658	84.2598						1	0	0		12	0	0
03-111	2	155	49	20.4	61.7639	2012-10-29	1	2	1	1	1	61	2	6	0	0	0	0	0	1	1	2	2	2	360	1	2	2	2012-12-01	2013-10-12	1.08	1.2	55.0624	48.4768							1	0		12	0	0
03-112	2	164.9	52.3	19.2	37.5889	2012-10-31	1	1	1	1	1	1	2	6	0	0	0	0	0	1	1	2	2	2	360	8 (TAC+MIZ+steroid)	2	9	2012-11-19	2013-10-29	1	0.96	71.617	75.2402							0	0		12	0	0
03-113	1	149.8	42.4	18.9	14.8583	2012-11-07	1	1	1	0	0	0	2	2	0	0	0	0	0	1	1	2	2	2	360	2	2	2	2012-11-21	2013-12-03	0.63	0.94	147.08	120.52							0	0		12	0	0
03-114	2	159.8	44.8	17.5	31.4278	2012-11-14	1	1	1	1	1	16	2	5	0	0	0	0	0	1	1	2	2	2	360	1	2	2	2012-11-29	2013-11-01	0.68	0.72	116.206	111.249							0	0		12	0	0
03-115	1	179.2	76.1	23.7	32.7222	2012-11-15	1	2	1	1	3	94	2	4	0	0	0	0	0	1	1	1	2	2	1080	1	2	2	2012-11-28	2013-11-19	1.72	1.5	51.2056	60.4194							0	0		12	0	0
03-116	2	104.4	14.4	13.2	5.97778	2012-11-17	1	2	1	1	3	43	2	2	0	0	0	0	0	1	1	1	2	1	250	3	2	9	2012-12-04	2013-11-12	0.39	0.3	166.843	181.884							1	0		12	1	1	10 (MMF 추가)	3	2013-03-19
03-117	1	138.9	36.3	18.8	9.73056	2012-11-17	1	2	1	1	3	34	2	3	0	0	0	0	0	1	1	1	2	2	720	1	2	1	2012-12-01	2013-11-19	0.62	0.82	153.481	136.82							0	0		12	0	0
03-118	2	162	55	21	47.5444	2012-11-20	1	2	1	1	1	22	2	4	1	52	53	1	0	1	1	2	2	2	360	8 (TAC+SRL)	2	9	2012-12-21	2013-11-27	1.25	1.17	50.9894	55.2341							0	0		12	0	0
03-119	1	167	61	21.9	62.2278	2012-11-22	1	1	1	1	1	38	2	6	0	10	0	0	0	1	1	1	2	2	720	1	2	2	2012-12-12	2013-11-29	1.28	1.6	59.4895	45.423							0	0		12	0	0
03-120	2	150.4	60	26.5	63.1528	2012-11-22	1	2	5	1	1	27	2	2	0	0	0	0	0	1	1	1	2	2	360	1	2	2	2012-12-07	2013-11-28	0.99	1.31	60.5765	43.1764	1						0	0		12	0	0
03-121	2	165	56.6	20.8	53.5083	2012-11-23	1	2	1	1	3	115	2	6	0	32	0	0	0	1	1	1	2	2	9999	1	2	2	2012-12-10	2013-11-22	1.11	1.16	56.4487	53.5205							0	0		12	0	0
03-122	1	182.2	84.8	25.5	35.2444	2012-11-28	1	1	1	1	1	3	2	3	1	0	0	1	0	1	1	2	2	2	720	1	2	2	2012-12-15	2013-11-19	1.37	2.12	66.234	39.0694							0	0		12	0	0
03-123	2	160.1	51.1	19.9	63.5472	2012-11-28	1	2	4	1	2	24	2	5	0	0	0	0	0	1	1	1	2	2	9999	1	2	2	2012-12-21	2013-12-27	1.07	1.44	54.9919	38.4028							1	0		12	0	0
03-124	2	166	65.8	23.9	69.8889	2012-11-28	1	2	2	1	3	84	2	5	0	0	17	0	0	1	1	1	2	2	720	1	2	2	2012-12-12	2013-11-26	0.91	1.38	63.9729	38.669				1			0	0		12	0	0
03-125	1	176	66	21.3	62.4083	2012-11-29	1	2	5	1	1	48	2	5	0	0	0	0	0	1	1	1	2	2	720	1	2	2	2012-12-19	2013-11-21	1.22	1.28	62.9647	59.414							1	0		12	1	1	8	3	2012-12-14
03-126	2	156	52	21.4	58.0833	2012-12-01	1	2	5	1	1	43	2	3	0	0	0	0	0	1	1	1	2	2	720	1	2	2	2012-12-24	2013-11-30	0.8	0.95	81.2188	65.9819							0	0		12	0	0
03-127	1	172	62	21	38.8028	2012-12-02	1	2	1	1	1	56	2	5	0	0	0	0	0	1	1	2	2	2	360	8 (TAC+SRL+MMF+steroid)	2	1	2012-12-17	2013-12-26	1.45	1.5	60.3152	57.893					1		1	0		12	1	1	8	3	2012-12-14
03-128	1	178.3	71.8	22.6	60.1333	2012-12-05	1	1	2	1	1	13	2	3	0	0	0	0	0	1	1	2	2	2	360	1	2	2	2012-12-19	2013-11-22	1.24	1.19	62.7335	65.9341				1			0	0		12	0	0
03-129	2	150.2	44.5	19.7	17.8306	2012-12-05	2	2	1	1	1	4	2	0	1	26	60	0	0	1	2	3	2	9	9999	2	2	1	2012-12-19	2013-11-29	1.17	1.25	68.0545	62.8246							1	0		12	1	1	8	7	2013-02-19
03-130	1	158.5	59.4	23.6	56.3306	2012-12-12	1	1	8	1	1	3	2	5	0	0	0	0	0	1	1	2	1	2	360	1	1	2	2012-12-27	2013-11-26	1.19	1.36	67.7192	57.6234							0	0		12	0	0
03-131	1	162.6	76.6	29	63.95	2012-12-17	1	2	3	1	1	60	2	4	0	0	0	0	0	1	1	2	2	2	360	1	2	2	2012-12-31	2013-12-10	1.42	1.55	51.8425	46.6328							0	0		12	0	0
03-132	2	157.9	51.7	20.7	46.175	2012-12-17	1	2	1	1	1	115	2	2	0	0	0	0	0	1	1	1	2	2	720	1	2	2	2012-12-31	2013-12-23	0.79	0.69	89.6584	104.269							0	0		12	0	0
03-133	1	167.9	74.4	26.4	51.5306	2012-12-20	1	1	3	1	2	5	2	5	0	0	0	0	0	1	1	1	2	2	9999	1	2	2	2013-01-04	2014-01-21	1.03	1.34	83.401	60.6767							0	0		12	0	0
03-134	2	166.8	58.1	20.9	51.5611	2012-12-26	2	1	3	0	0	0	2	6	1	0	3	1	0	1	1	2	2	2	540	1	2	2	2013-01-09	2013-12-10	0.67	0.77	101.374	89.0478							0	0		12	0	0
03-135	2	154.9	41.5	17.3	15.7389	2012-12-27	1	1	7	1	3	15	2	3	0	0	0	0	0	1	1	1	2	2	360	1	2	2	2013-01-10	2014-01-09	0.9	1.16	94.8409	69.7823							0	0		12	0	0
04-001	1	171	52.7	18	64.975	2012-01-04	1	1	2	1	1	5	2	3	0	0	0	0	0	1	1	1	2	2	1080	2	2	2	2012-01-18	2013-01-15	1.1	1.54	70.0861	46.662							0	0		12	0	0
04-002	2	157	57	23.1	34.5583	2012-01-04	1	2	1	1	1	66	2	4	0	0	0	0	0	1	1	1	2	2	1080	1	2	2	2012-02-04	2013-01-14	1.19	1.05	59.2823	68.9674							1	0		12	0	0
04-003	2	151.9	51.7	22.4	60.9417	2012-01-04	1	2	8	1	1	94	2	5	0	12.5	0	0	0	1	1	1	2	2	1080	8 (TAC o0l1)	2	9	2012-01-26	2012-12-27	1.14	1.29	51.877	44.6755							0	0		12	1	1	8	2	2012-08-28
04-004	2	155	48.7	20.3	44.9972	2012-01-05	1	1	3	1	1	11	2	3	1	94	100	0	0	1	2	1	2	2	1080	2	2	2	2012-01-19	2013-01-03	0.73	1.14	99.4621	58.0253							0	0		12	0	0
04-005	1	165	57.3	21	47.4472	2012-01-12	2	1	8	0	0	0	2	5	0	4	3	0	0	1	1	1	2	2	1080	2	2	2	2012-01-25	2013-01-03	1.02	1.35	86.8462	61.8835							0	0		12	0	0
04-006	1	177.7	69.9	22.1	38.1083	2012-01-13	1	2	8	1	1	72	2	6	0	0	0	0	0	1	1	1	2	1	1500	1	2	1	2012-01-30	2013-01-15	1.24	1.37	73.2306	64.9149				1			0	0		12	0	0
04-007	2	162	48.6	18.5	39.9917	2012-01-17	2	2	8	1	1	46	2	3	0	0	0	0	0	1	1	1	2	2	1080	2	2	2	2012-01-31	2013-01-03	0.93	1.35	76.8758	48.9905							0	0		12	0	0
04-008	1	164.8	67.6	24.9	47.8972	2012-01-18	1	1	8	1	2	43	2	5	0	0	0	0	0	1	1	1	1	2	1440	1	1	2	2012-02-24	2013-01-30	1	1.48	88.6698	55.1988							1	0		12	0	0
04-009	1	167	60.3	21.6	44.2556	2012-01-19	2	2	8	1	1	70	2	2	1	98	23	0	1	1	2	1	2	2	1080	1	1	2	2012-02-04	2013-01-30	0.83	1.41	106.822	60.0454							0	0		12	1	1	2	9-3	2012-08-12
04-010	2	162	54.2	20.7	50.0278	2012-01-20	1	1	6	1	1	3	1	3	1	30	0	0	1	1	2	1	2	2	1080	8 (TAC o0l1)	2	9	2012-02-04	2013-01-08	0.71	1.17	99.288	54.2789							0	0		12	1	1	8	7	2012-05-02
04-011	1	175	50	16.3	43.2722	2012-02-01	1	1	8	1	1	181	2	3	0	0	7	0	0	1	1	1	2	2	1080	3	2	9	2012-03-16	2013-02-14	1.15	1.27	77.3574	68.6099							1	0		12	1	1	8	2	2012-08-08
04-012	1	181.4	69.7	21.2	46.7806	2012-02-02	2	1	1	1	1	52	2	4	0	42	13	0	0	1	1	1	2	2	720	1	2	2	2012-02-16	2013-02-07	1.13	1.33	77.0922	63.3061							0	0		12	0	0
04-013	1	165.8	89.9	32.7	53.1139	2012-02-06	1	1	2	1	1	43	1	5	0	0	0	0	0	1	2	1	2	2	1080	2	2	2	2012-02-22	2013-01-21	1.8	1.35	41.9988	59.4686							0	0		12	0	0
04-014	1	163	52.3	19.7	23.525	2012-02-08	1	1	1	1	1	48	2	3	0	0	7	0	0	1	1	1	1	2	720	1	1	2	2012-02-24	2013-02-06	1.27	1.47	78.819	66.0454							1	0		12	0	0
04-015	2	160.8	55.3	21.4	51.9306	2012-02-08	1	1	1	1	1	184	2	3	0	0	0	0	0	1	1	1	2	2	1080	2	2	2	2012-02-22	2013-01-24	0.71	0.98	97.9697	66.3546							0	0		12	0	0
04-016	2	155	53	22.1	50.2694	2012-02-08	1	2	8	1	1	96	2	4	1	66	0	0	0	1	2	1	2	2	1080	3	2	9	2012-02-22	2013-01-30	0.93	1.29	71.5212	48.1535							0	0		12	1	1	8	2	2012-04-24
04-017	1	160.5	61.5	23.9	59.8333	2012-02-10	1	1	3	1	1	56	2	2	0	0	0	0	0	1	1	1	2	2	1080	1	2	2	2012-02-28	2013-02-05	1.33	1.32	57.7597	58.2892							0	0		12	0	0
04-018	1	159.5	43	16.9	43.6222	2012-02-15	1	2	2	1	1	24	2	0	0	0	0	0	0	1	1	1	2	2	1080	2	2	2	2012-03-24	2013-02-26	1.06	1.43	85.1575	59.2948							0	0		12	1	1	8	2	2012-08-12
04-019	1	172.6	48.4	16.2	28.9806	2012-02-15	1	1	1	0	0	0	2	3	0	0	0	0	0	1	1	1	1	2	1440	1	1	2	2012-02-29	2013-02-07	1.58	2.41	58.2518	34.9645							0	0		12	0	0
04-020	1	173.5	66.1	22	56.2333	2012-02-15	1	1	2	0	0	0	1	3	0	0	0	0	0	1	2	1	2	2	1080	2	2	2	2012-03-03	2013-02-13	0.6	0.58	112.212	113.786							0	0		12	1	1	8	2	2012-04-24
04-021	2	160.4	51	19.8	51.3333	2012-02-16	1	2	1	1	1	103	2	4	0	0	0	0	0	1	2	1	2	2	1080	1	2	2	2012-03-10	2013-02-27	1.53	1.43	38.886	42.1972							0	0		12	0	0
04-022	1	179	72.7	22.7	60.7833	2012-02-17	1	1	5	1	1	54	2	3	0	25	0	0	0	1	1	1	2	1	1500	3	2	9	2012-04-25	2013-03-06	0.86	1.25	93.7344	61.8442					1		0	0		12	1	1	8	2	2012-05-05
04-023	1	170.2	60	20.7	51.5194	2012-02-20	1	1	2	1	3	18	1	1	0	0	0	0	0	1	2	1	2	2	1080	1	2	2	2012-03-17	2013-03-06	1.02	1.16	84.3971	72.243				1			1	0		12	0	0
04-024	1	163	61.3	23.1	40.7528	2012-02-22	1	1	8	1	1	4	2	3	1	94	7	0	0	1	2	1	2	2	1080	2	2	2	2012-03-08	2013-02-28	1.17	1.32	77.1143	66.6496							0	0		12	0	0
04-025	1	173.2	54.9	18.3	56.3694	2012-02-22	1	1	2	1	1	1	2	6	0	2	26	0	0	1	1	1	2	1	1500	1	2	1	2012-03-16	2013-03-06	1.18	1.37	68.3949	57.0997				1			0	0		12	0	0
04-026	2	156.8	50.6	20.6	46.0833	2012-02-23	1	1	2	1	2	4	2	5	0	0	0	0	0	1	1	1	2	1	1500	1	2	1	2012-03-28	2013-03-07	1.33	1.21	47.7931	53.5814				1			1	0		12	0	0
04-027	2	148.3	48.1	21.9	46.2167	2012-02-29	1	1	1	1	2	8	2	4	0	36	0	0	0	1	1	1	2	1	1500	2	2	1	2012-03-14	2013-02-19	0.89	1.16	77.6037	56.3333				1			1	0		12	1	1	8	2	2012-06-28
04-028	2	158.8	61.5	24.4	60.6611	2012-03-05	1	2	2	1	1	50	2	4	0	0	0	0	0	1	1	1	2	2	1080	2	2	2	2012-03-20	2013-03-07	1.2	1.17	48.8538	50.3723				1			0	0		12	0	0
04-029	1	172	70.7	23.9	55.2556	2012-03-07	1	1	2	1	1	4	2	0	0	0	0	0	0	1	1	1	2	1	1500	2	2	1	2012-04-02	2013-03-04	1.73	1.78	43.404	41.9343				1			0	0		12	1	1	8	2	2012-03-11
04-030	2	163	48.4	18.2	46.9944	2012-03-08	1	1	3	0	0	0	2	2	0	0	0	0	0	1	1	1	2	1	1500	8 (TAC o0l1)	2	9	2012-03-20	2013-03-07	0.95	1.19	71.327	54.3233							0	0		12	1	1	8,9	7	2013-03-07
04-031	2	157.4	57.7	23.3	59.9722	2012-03-10	1	2	3	1	1	134	2	4	0	0	0	0	0	1	2	1	2	2	360	1	2	2	2012-03-23	2013-03-20	1.31	1.69	44.1519	32.45				1			0	0		12	1	1	8	2	2012-06-05
04-032	1	160.3	57.8	22.5	51.85	2012-03-10	1	2	8	1	1	58	2	3	0	0	0	0	0	1	2	1	2	2	360	1	2	2	2012-04-11	2013-02-28	1.34	1.94	60.5407	38.7048							0	0		12	1	1	8	2	2012-07-07
04-033	1	177.1	69.1	22	42.3528	2012-03-10	1	2	2	1	1	66	2	0	0	0	0	0	0	1	1	1	2	2	1080	3	2	9	2012-03-23	2013-03-10	1.13	1.45	79.5277	58.8297				1		1	0	0		12	1	1	8	2	2013-02-25
04-034	1	168	72.4	25.7	60.1556	2012-03-11	1	2	3	1	3	88	2	4	0	0	0	0	0	1	1	1	2	2	1080	2	2	2	2012-03-24	2013-03-13	1.18	1.3	66.5999	59.2408			1	1			0	0		12	0	0
04-035	1	166.8	84.2	30.3	46.5722	2012-03-12	1	2	3	1	3	75	2	5	0	0	0	0	0	1	1	1	1	2	720	1	1	2	2012-03-24	2013-03-05	1.39	1.67	60.1054	48.1453							1	0		12	1	1	8	2	2012-06-29
04-036	2	151.5	52.2	22.7	58.3444	2012-03-12	1	2	1	1	1	116	2	4	0	0	0	0	0	1	1	1	2	2	1080	2	2	2	2012-03-29	2013-02-28	1.44	1.65	39.8323	33.7876				1			0	0		12	1	1	8	2	2012-05-30
04-037	1	174	73.2	24.2	51.3389	2012-03-14	1	1	2	1	1	4	2	2	0	0	0	0	0	1	1	1	1	2	1440	2	1	2	2012-03-28	2013-03-20	0.84	1.5	101.137	53.0129				1			0	0		12	1	1	9	5	2012-12-17
04-038	2	156	61.4	25.2	53.6639	2012-03-15	1	1	2	1	1	1	2	3	1	88	90	0	0	1	2	1	2	2	1080	3	2	9	2012-03-29	2013-03-21	0.81	1.12	82.5309	55.779	1			1			0	0		12	1	1	9	2	2012-05-18
04-039	2	160.7	51.7	20	37.5417	2012-03-17	1	2	3	1	1	58	2	4	0	0	0	0	0	1	1	1	1	2	720	1	1	2	2012-04-03	2013-03-20	1.34	1.21	50.291	56.8948							1	0		12	0	0
04-040	1	173.3	69.2	23	36.0028	2012-03-17	1	2	8	1	2	104	2	4	0	0	0	0	0	1	1	1	1	2	720	1	1	2	2012-04-16	2013-03-29	0.87	1.35	111.029	67.064							0	0		12	0	0
04-041	1	183	75.5	22.5	44.2833	2012-03-21	1	1	5	0	0	0	1	5	0	2	0	0	0	1	2	1	2	2	720	8 (SRL+steroid)	9	9	2012-04-23	2013-03-21	1.36	1.96	62.7122	40.3147							1	0		12	1	1	3	2	2012-11-23
04-042	2	155	55.3	23	56.9694	2012-03-21	1	2	5	1	1	71	2	4	1	92	93	1	0	1	2	1	2	2	720	3	2	9	2012-04-26	2013-03-21	1.02	1.03	61.0229	60.3074					1		0	0		12	1	1	8	2	2012-05-27
04-043	2	158.6	40	15.9	40.4444	2012-03-22	1	1	1	0	0	0	2	3	0	6	7	0	0	1	1	1	2	1	2000	1	2	1	2012-04-05	2013-04-04	0.69	1.17	108.552	58.0588					1		0	0		12	1	1	8	2	2012-08-21
04-044	2	155.9	53.2	21.9	42.825	2012-03-22	1	2	3	1	2	103	2	3	0	0	0	0	0	1	1	1	2	1	1500	1	1	1	2012-06-23	2013-03-06	2.01	1.96	29.681	30.5988							1	0		12	1	1	2,8	2	2012-04-24
04-045	2	157.5	66.8	26.9	49.3972	2012-03-22	1	2	2	1	1	102	2	3	0	0	0	0	0	1	1	1	2	2	1440	1	2	2	2012-05-15	2013-04-04	0.84	0.94	81.3838	71.0363				1			0	0		12	1	1	8	2	2012-05-30
04-046	1	154	59.3	25	62.3472	2012-03-28	1	1	8	1	1	1	2	5	0	0	7	0	0	1	1	1	2	1	1500	1	2	1	2012-04-11	2013-03-20	1.2	1.43	64.2632	51.9866			1				0	0		12	1	1	8	2	2012-06-25
04-047	1	175.8	81.7	26.4	59.8056	2012-04-07	1	2	5	1	1	80	2	3	0	0	0	0	0	1	2	1	2	1	500	1	2	1	2012-05-14	2013-04-18	2.42	1.3	28.0165	59.3867							0	0		12	1	1	8	2	2012-06-27
04-048	2	156.3	47	19.2	45.6333	2012-04-07	1	2	8	1	1	179	2	3	0	0	0	0	0	1	2	1	2	2	720	2	2	2	2012-06-25	2013-04-10	1.09	1.24	60.9854	52.1828							0	0		12	1	1	8	3	2012-06-05
04-049	1	180	79.2	24.4	21.375	2012-04-18	1	1	1	0	0	0	2	3	0	0	0	0	0	1	1	1	1	2	1440	1	1	2	2012-05-03	2013-04-02	1.37	1.31	73.0118	77.0739							0	0		12	0	0
04-050	2	159.7	52	20.4	50.2889	2012-04-20	1	1	5	1	1	25	1	5	0	0	46.6	0	0	1	2	1	2	2	720	8 (SRL+steroid)	9	9	2012-05-14	2013-04-18	0.93	1.14	71.5115	55.9079							1	0		12	1	1	3	2	2012-11-23
04-051	2	161.8	52.3	20	33.5167	2012-04-25	1	1	6	1	1	3	2	2	0	0	7	0	0	1	1	1	1	2	1440	2	1	2	2012-05-08	2013-05-08	0.98	1.24	75.5174	56.8189							0	0		12	0	0
04-052	2	148.2	64.7	29.5	61.2139	2012-04-26	1	1	2	1	1	17	2	3	1	0	97	0	0	1	2	1	2	2	72	2	2	2	2012-05-19	2013-04-22	1.11	0.98	53.4745	62.1655				1			1	0		12	1	1	8	2	2012-07-10
04-053	2	159	59.8	23.7	41.75	2012-04-26	1	2	1	1	2	15	2	1	0	32	10	0	0	1	1	1	2	2	1080	2	2	2	2012-05-11	2013-05-08	0.95	0.85	74.0037	84.6553							0	0		12	1	1	8	2	2012-07-09
04-054	2	167.4	66.5	23.7	55.0306	2012-04-27	1	1	8	1	1	93	2	5	0	999	0	0	0	1	1	1	1	2	720	1	1	2	2012-05-15	2013-05-14	1.09	1.02	57.0896	61.8598							0	0		12	0	0
04-055	1	172.6	54.6	18.3	36.7889	2012-05-02	1	1	2	1	1	100	2	4	0	0	0	0	0	1	1	1	2	1	1500	2	2	1	2012-05-18	2013-04-24	0.9	1.03	108.889	92.5006				1			0	0		12	0	0
04-056	2	155.7	48.8	20.1	47.7194	2012-05-02	1	1	1	0	0	0	2	3	0	2	0	0	0	1	1	1	2	1	1500	2	2	1	2012-05-16	2013-05-09	0.97	0.92	69.1995	73.7719							0	0		12	0	0
04-057	2	153.2	45.4	19.3	41.7583	2012-05-03	1	1	3	1	1	30	2	5	0	0	0	0	0	1	1	1	2	1	1500	2	2	1	2012-05-17	2013-05-07	0.67	0.79	108.6	92.4837							0	0		12	0	0
04-058	1	168	54.6	19.3	46.45	2012-05-04	1	1	1	0	0	0	1	0	0	0	0	0	0	1	2	1	2	2	720	1	2	2	2012-05-22	2013-04-18	1.11	1.63	78.9579	49.6199							0	0		12	1	1	8	9-7	2012-10-17
04-059	1	163	57.3	21.6	58.6139	2012-05-09	1	1	8	1	1	13	2	4	0	0	0	0	0	1	1	1	2	2	1080	1	2	2	2012-05-23	2013-05-21	1.12	1.44	71.7096	52.9202				1			1	0		12	1	1	8	2	2012-07-14
04-060	1	173.9	57.9	19.1	37.0611	2012-05-10	2	1	8	1	1	65	2	2	0	0	0	0	0	1	2	1	2	2	720	2	2	2	2012-05-25	2013-05-21	0.98	1.22	98.0487	75.2359					1		0	0		12	0	0
04-061	1	182.3	106.9	32.2	41.1	2012-05-13	1	2	3	1	1	68	2	3	0	0	0	0	0	1	2	1	2	2	720	1	2	2	2012-07-07	2013-05-07	1.97	2.2	40.9735	35.8528	1			1	1		1	0		12	0	0
04-062	1	168.5	74.6	26.3	31.6194	2012-05-16	2	1	1	1	1	65	2	5	0	0	0	0	0	1	2	1	2	2	720	2	2	2	2012-05-29	2013-05-15	0.84	1.02	116.164	97.0594							0	0		12	0	0
04-063	2	166	44.8	16.3	38.9917	2012-05-16	1	2	1	1	3	56	2	5	0	2	0	0	0	1	1	1	2	2	1080	2	2	2	2012-05-30	2013-05-06	0.98	1.2	72.6682	56.8861							0	0		12	0	0
04-064	2	155.5	44.7	18.5	30.95	2012-05-17	2	2	1	1	1	93	2	1	1	29	55	0	0	1	2	1	2	2	1080	2	2	2	2012-05-29	2013-05-15	0.59	0.67	122.172	117.167							0	0		12	0	0
04-065	1	175.9	68	22	31.9806	2012-05-18	1	2	8	1	1	53	2	2	0	0	0	0	0	1	1	1	2	2	1080	2	2	2	2012-06-01	2013-05-29	1.21	1.22	78.7492	77.9695							0	0		12	0	0
04-066	1	165.4	63.7	23.3	50.9556	2012-05-23	1	1	3	0	0	0	2	3	0	0	0	0	0	1	1	1	1	2	720	2	1	2	2012-06-09	2013-05-15	1.18	1.49	71.0461	53.5875							0	0		12	0	0
04-067	1	180	67	20.7	31.8861	2012-05-24	1	1	8	1	1	17	2	3	0	0	0	0	0	1	1	1	1	2	1440	1	1	2	2012-06-24	2013-05-15	1.44	1.9	63.8501	45.6676							1	0		12	1	1	8	2	2012-08-30
04-068	1	174.2	74.9	24.7	60.7056	2012-05-24	1	2	5	1	1	48	2	5	0	0	0	0	0	1	2	1	2	2	720	3	2	9	2012-07-11	2013-05-21	1.17	1.16	67.0292	67.7284			1				0	0		12	1	1	8	3	2012-06-20
04-070	1	159.8	51.6	20.2	50.8306	2012-05-25	1	1	1	0	0	0	2	3	0	0	0	0	0	1	1	1	1	2	1440	2	1	2	2012-06-09	2013-05-23	1.5	1.57	53.2026	50.3482							0	0		12	0	0
04-071	1	177.4	69.7	22.1	35.8	2012-05-30	1	1	7	0	0	0	2	0	0	0	0	0	0	1	1	1	2	1	1500	2	2	1	2012-06-13	2013-05-23	0.94	1.16	104.033	80.6774							0	0		12	0	0
04-072	2	149.3	59.2	26.6	58.6111	2012-05-30	1	2	1	1	1	86	2	3	0	999	0	0	0	1	1	1	2	2	1080	2	2	2	2012-06-14	2013-05-30	0.83	0.87	77.3957	73.1145							0	0		12	0	0
04-073	1	164.8	60.2	22.2	46	2012-05-31	1	1	3	1	1	54	2	5	0	0	0	0	0	1	1	1	2	2	1080	2	2	2	2012-06-14	2013-06-05	0.99	1.25	90.958	68.6119					1		0	0		12	0	0
04-074	1	164.9	71.7	26.4	53.6556	2012-06-12	1	1	1	1	1	8	1	4	0	0	0	0	0	1	1	1	2	2	360	8 (SRL+steroid)	9	9	2012-07-08	2013-06-20	0.87	1.35	98.08	59.2427				1	1		1	0		12	1	1	3	2	2012-11-01
04-075	2	152	48.1	20.8	41.9944	2012-06-13	1	1	1	0	0	0	2	5	0	7	15	0	0	1	2	1	2	2	1080	2	2	2	2012-07-01	2013-06-17	0.6	0.96	112.429	72.9474							0	0		12	0	0
04-076	1	171	68.8	23.5	62.3222	2012-06-17	1	2	1	1	1	64	2	4	0	0	0	0	0	1	1	1	2	2	1080	3	2	9	2012-07-13	2013-07-03	1.31	1.49	57.808	49.4751				1			0	0		12	1	1	8	9-7	2012-06-21
04-077	2	155.1	49.6	20.6	36.3944	2012-06-20	1	1	2	1	1	1	2	5	0	6	0	0	0	1	1	1	1	2	1440	2	1	2	2012-07-03	2013-06-24	0.8	1.11	94.5854	63.6597				1			0	0		12	0	0
04-078	1	172.5	75.4	25.3	52.3083	2012-06-22	1	2	5	1	1	85	2	2	0	0	999	0	0	1	1	1	2	2	1080	2	2	2	2012-07-12	2013-06-04	0.93	1.27	93.8475	64.3902				1			0	0		12	0	0
04-079	1	173	71.5	23.9	42.0083	2012-06-26	1	2	1	1	1	149	2	0	0	6	0	0	0	1	1	1	2	2	1080	8 (TAC o0l1)	2	9	2012-07-17	2013-06-25	0.68	1.77	117.786	46.3385					1		0	0		12	1	1	8,9	7	2013-02-05
04-080	1	176	65.2	21	49.0194	2012-06-27	1	1	1	0	0	0	2	3	0	0	2	0	0	1	1	1	1	2	720	1	1	2	2012-07-11	2013-06-24	1.23	1.63	68.4947	48.7323							1	0		12	1	1	4	4	2012-08-29
04-081	1	159.1	47.6	18.8	62.7111	2012-07-04	1	1	1	1	1	21	1	3	0	0	0	0	0	1	2	1	2	2	720	8 (SRL+steroid)	9	9	2012-07-24	2013-07-08	1.14	2.16	68.2	31.494							1	0		12	1	1	3	1	2013-05-23
04-082	2	163	53	19.9	54.1556	2012-07-05	1	1	1	1	1	12	2	3	0	16	0	0	0	1	2	1	2	2	1080	1	2	2	2012-07-19	2013-07-04	0.95	1.32	67.8278	45.5723				1			0	0		12	0	0
04-083	1	178	74.6	23.5	62.9778	2012-07-10	1	1	8	1	1	9	2	2	0	0	0	0	0	1	1	1	1	2	1440	2	1	2	2012-07-24	2013-07-15	1.07	1.26	73.4926	60.3144			1				1	0		12	0	0
04-084	1	177.4	70.4	22.4	50.4611	2012-07-11	2	2	8	1	1	101	2	3	1	64	85	1	0	1	2	1	2	2	10080	1	2	2	2012-07-31	2013-07-02	0.85	1.04	101.269	83.054							0	0		12	0	0
04-085	2	165	50.4	18.5	40.1	2012-07-12	1	1	3	1	1	123	2	5	0	10	0	0	0	1	1	1	2	2	10080	2	2	2	2012-07-26	2013-07-25	0.8	1.12	92.1551	61.3551							0	0		12	0	0
04-086	2	166.9	55.3	19.9	50.4306	2012-07-13	1	1	1	0	0	0	2	3	0	0	0	0	0	1	1	1	1	2	720	2	1	2	2012-07-27	2013-07-03	0.69	0.99	101.198	66.2394							0	0		12	0	0
04-087	2	165.5	52.6	19.2	28.65	2012-07-16	1	2	8	1	1	138	2	3	0	0	0	0	0	1	1	1	2	2	1080	1	1	2	2012-07-30	2013-07-15	1	1.51	76.2582	46.3344							1	0		12	1	1	8	2	2012-07-31
04-088	1	164.9	63	23.2	48.8306	2012-07-25	1	1	2	1	1	6	2	3	0	2	0	0	0	1	1	1	1	2	1440	2	1	2	2012-08-11	2013-08-06	0.97	1.04	91.3948	84.0108				1			0	0		12	0	0
04-089	1	177.7	74.6	23.6	37.0556	2012-07-25	1	1	1	0	0	0	2	4	0	0	0	0	0	1	1	1	2	2	1080	2	2	2	2012-08-08	2013-07-31	1.57	1.42	55.4636	62.6231							0	0		12	0	0
04-090	2	156.2	41.2	16.9	50.4611	2012-07-26	1	1	8	0	0	0	1	3	0	0	45	0	0	1	2	1	2	2	1080	1	2	2	2012-08-11	2013-07-18	0.56	1.06	108.369	60.9749							1	0		12	1	1	8	2	2013-02-28
04-091	1	167	83.5	29.9	26.9389	2012-07-27	1	1	8	1	1	1	2	3	0	0	0	0	0	1	1	1	2	2	1080	3	2	9	2012-08-10	2013-08-01	1.55	1.66	60.4788	55.6678							0	0		12	1	1	8	2	2012-11-08
04-092	1	155.8	65.4	26.9	58.9472	2012-08-01	1	1	2	1	1	41	2	5	0	0	0	0	0	1	1	1	2	2	1080	3	2	9	2012-08-14	2013-08-06	1.68	2.25	43.8194	30.7805	1			1		1	0	0		12	1	1	8	3	2012-08-05
04-093	1	176.2	56.9	18.3	27.6278	2012-08-02	1	1	8	1	1	39	2	2	0	0	0	0	0	1	1	1	2	2	1080	1	2	2	2012-08-16	2013-07-24	1.22	1.54	80.3903	60.6597							0	0		12	1	1	8	2	2012-11-03
04-094	2	163.5	54.4	20.3	56.6028	2012-08-04	1	2	2	1	2	54	2	3	0	16	0	0	0	1	1	1	2	2	1080	1	2	2	2012-08-21	2013-08-14	0.84	0.91	77.367	70.2309				1			1	0		12	1	1	8	3	2013-03-26
04-095	2	167.6	55.4	19.7	39.575	2012-08-08	1	1	1	1	1	2	2	5	0	0	0	0	0	1	1	1	1	2	1440	8 (CSA o0l1)	1	9	2012-08-23	2013-08-08	0.87	1.01	83.5753	69.7802							0	0		12	1	1	8	2	2013-08-04
04-096	1	184	79.1	23.4	20.6306	2012-08-08	1	1	1	1	1	27	1	3	0	0	0	0	0	1	2	1	2	2	1080	8 (CSA+SRL)	1	9	2012-08-24	2013-08-07	1.41	1.65	70.8849	58.6167							0	0		12	1	1	2,8	7	2012-08-15
04-097	2	156.2	53.7	22	53.0833	2012-08-09	1	1	8	1	3	2	2	4	0	4	0	0	0	1	1	1	2	2	1080	1	2	2	2012-08-23	2013-07-31	1.06	1.24	59.862	49.5222							1	0		12	1	1	8	2	2012-12-20
04-098	2	161.2	65.9	25.4	41.3083	2012-08-10	1	1	2	1	2	35	2	3	0	0	0	0	0	1	1	1	2	2	1080	8 (TAC o0l1)	2	9	2012-08-24	2013-08-07	0.7	0.76	107.385	97.2222				1			0	0		12	1	1	8	2	2013-05-22
04-099	2	182	66.4	20	22.9139	2012-08-13	1	1	1	1	1	1	2	3	0	0	0	0	0	1	1	1	2	2	1080	2	2	2	2012-08-28	2013-07-31	1.41	1.57	52.4059	46.0196							0	0		12	0	0
04-100	2	157.8	87.7	35.2	38.0139	2012-08-14	1	2	2	1	1	13	2	0	0	0	0	0	0	1	2	1	2	2	1080	2	2	2	2012-09-08	2013-08-07	0.79	0.98	94.9486	73.169				1			0	0		12	1	1	8	2	2012-10-01
04-101	2	160	51.4	20.1	47.7556	2012-08-17	1	2	2	0	0	0	2	5	0	0	3	0	0	1	1	1	2	2	1080	1	2	2	2012-09-12	2013-08-21	1.51	1.73	40.5151	34.3718				1			1	0		12	1	1	8	3	2012-10-07
04-102	2	152.8	67.8	29	49.2806	2012-08-17	1	2	1	1	3	68	2	4	0	0	0	0	0	1	1	1	2	2	1080	8 (SRL+steroid)	9	9	2012-08-31	2013-08-21	1.11	1.78	58.1503	32.8541							1	0		12	1	1	8	2	2012-12-21
04-103	1	174.4	62.5	20.5	48.8417	2012-08-18	2	2	8	1	3	163	2	4	0	0	0	0	0	1	2	1	2	2	720	2	2	2	2012-09-10	2013-08-14	0.82	1.17	103.952	72.8547				1			0	0		12	0	0
04-104	2	157.6	69.5	28	60.0194	2012-08-22	1	1	3	1	1	2	2	3	0	0	999	0	0	1	1	1	2	2	1080	1	2	2	2012-09-06	2013-08-20	0.97	1.17	63.4715	50.5999				1			1	0		12	0	0
04-105	2	157.7	61.5	24.7	58.0611	2012-08-23	1	1	3	0	0	0	2	0	0	0	0	0	0	1	1	1	2	2	1080	2	2	2	2012-09-06	2013-08-27	0.87	0.83	73.3976	77.6953					1		0	0		12	0	0
04-106	1	166.8	62.6	22.5	54.5417	2012-08-24	1	1	1	1	1	1	2	3	0	0	0	0	0	1	1	1	2	2	1080	2	2	2	2012-09-12	2013-08-22	0.99	1.15	85.6608	71.4696							1	0		12	0	0
04-107	1	170	67.5	23.4	65.7611	2012-08-30	1	1	5	0	0	0	2	4	0	0	0	0	0	1	1	1	2	2	1080	2	2	2	2012-09-17	2013-08-24	1.16	1.29	65.3654	57.4876							1	0		12	0	0
04-108	2	158.4	47.7	19	50.8194	2012-08-31	1	1	1	1	1	1	2	2	0	999	999	0	0	1	1	1	2	2	1080	1	2	2	2012-09-15	2013-08-27	0.94	1.15	70.3301	55.1149							0	0		12	1	1	8	2	2013-04-01
04-109	1	165.4	65	23.8	52.8139	2012-09-02	1	2	8	1	1	110	2	4	0	0	0	0	0	1	1	1	2	2	1080	8 (SRL+ECMPS)	9	2	2012-09-16	2013-09-11	1.83	1.6	41.2546	48.5283							1	0		12	1	1	3	2	2012-11-24
04-110	1	163.7	65.5	24.4	51.8028	2012-09-18	1	2	5	1	1	59	2	4	0	0	0	0	0	1	1	1	2	2	1080	1	2	2	2012-10-17	2013-09-03	0.86	1.3	99.8381	62.8208				1			1	0		12	0	0
04-111	2	154.5	43.3	18.1	53.5778	2012-09-18	1	2	8	1	1	58	2	4	0	0	0	0	0	1	1	1	2	2	1080	2	2	2	2012-10-05	2013-09-10	1.01	1.29	63.2431	47.0473							0	0		12	0	0
04-112	1	172.9	62.7	21	33.7	2012-09-26	1	2	1	1	1	56	2	0	0	0	0	0	0	1	1	1	2	2	1080	2	2	2	2012-10-11	2013-09-14	1.2	1.21	78.5883	77.8037							0	0		12	0	0
04-113	1	161	59.5	23	30.2139	2012-09-28	1	1	1	0	0	0	1	2	0	0	0	0	0	1	2	1	2	2	1080	1	2	2	2012-10-13	2013-09-24	0.96	1.76	105.477	50.6872							1	0		12	1	1	8	2	2013-05-21
04-114	2	152	56.7	24.5	59.9	2012-10-03	1	2	5	1	1	103	2	5	1	58	63	0	0	1	2	1	2	2	1080	2	2	2	2012-10-26	2013-09-27	1.69	3.07	32.4665	15.7761				1			0	0		12	1	1	8	3	2012-10-09
04-115	1	177.1	56	17.9	29.7139	2012-10-04	1	1	1	0	0	0	2	3	0	0	0	0	0	1	1	1	2	2	1080	1	2	2	2012-10-19	2013-09-26	1.12	1.18	87.8505	82.479							1	0		12	0	0
04-116	2	151	63.5	27.8	60.4611	2012-10-10	1	2	3	1	1	92	2	2	0	20	7	0	0	1	2	1	2	2	1080	1	2	2	2012-10-26	2013-10-10	1.29	1.55	44.8266	35.9027							0	0		12	0	0
04-117	1	173.4	58.9	19.6	49.3361	2012-10-11	1	1	3	0	0	0	2	3	0	0	0	0	0	1	1	1	2	2	1080	2	2	2	2012-10-25	2013-09-26	1.06	1.13	81.8072	75.7206							0	0		12	1	1	8	2	2013-05-21
04-118	2	146.9	59.4	27.5	43.9	2012-10-17	1	1	8	1	1	154	2	4	0	37	0	0	0	1	1	1	2	2	1080	8 (TAC o0l1)	2	9	2012-10-31	2013-10-30	0.87	1.14	81.0744	58.4742							0	0		12	1	1	8	7	2013-09-25
04-119	1	169.8	71.6	24.8	38.15	2012-10-18	1	1	3	1	2	6	2	2	0	0	0	0	0	1	1	1	2	2	1080	1	2	2	2012-11-03	2013-10-14	2.16	2.02	37.4246	40.5828							0	0		12	1	1	8	2	2013-10-04
04-120	1	160.8	53.1	20.5	57.325	2012-10-24	2	1	8	1	1	57	1	3	0	0	30	0	0	1	2	1	2	2	1080	8 (SRL+ECMPS+steroid)	9	2	2012-11-11	2013-10-24	1.17	2.94	68.64	22.5311						1	1	0		12	1	1	8	8	2013-01-04
04-121	2	147.7	63.2	29	34.8972	2012-10-24	1	2	8	1	1	201	2	3	0	0	0	0	0	1	1	1	2	2	1080	8 (SRL+steroid)	9	9	2012-11-12	2013-10-21	1.17	0.91	60.3658	81.7987							1	0		12	1	1	8	2	2013-01-24
04-122	1	167.9	59.5	21.1	36.3944	2012-10-25	1	1	8	1	1	4	2	2	0	0	7	0	0	1	2	1	1	2	1080	2	2	2	2012-11-11	2013-10-30	1.15	1.12	81.1866	83.823							0	0		12	1	1	1	3	2012-10-30
04-123	1	173.9	63.8	21.1	26.8833	2012-11-07	1	1	3	1	1	3	2	3	0	0	0	0	0	1	1	1	1	2	720	1	2	2	2012-12-25	2013-11-07	2.5	2.6	33.9449	32.3729							0	0		12	1	1	4,8	2	2012-11-14
04-124	1	164.1	56.4	20.9	55.6444	2012-11-17	1	2	5	1	1	68	2	5	0	999	999	0	0	1	2	1	2	2	1080	2	2	2	2012-12-06	2013-11-20	1.16	1.11	70.1797	74.0194							0	0		12	1	1	8	2	2013-02-06
04-125	2	163.5	73.4	27.5	41.3417	2012-11-18	1	2	8	1	1	43	2	2	0	0	999	0	0	1	2	1	2	2	1080	2	2	2	2012-12-20	2013-11-20	1.07	1.28	64.275	51.7548							0	0		12	1	1	8	2	2012-12-06
04-126	2	155.5	54.3	22.5	64.3111	2012-11-20	1	2	3	1	2	84	2	5	0	0	999	0	0	1	2	1	2	2	1080	1	2	2	2013-01-15	2013-11-20	0.44	1.25	106.442	45.3241				1			0	0		12	1	1	8	2	2013-01-07
04-127	1	158.4	74.6	29.7	60.9667	2012-11-20	1	2	2	1	2	64	2	5	1	0	0	0	1	1	2	1	2	2	1080	1	2	2	2012-12-26	2013-11-27	1.04	1.35	77.1455	56.277				1			1	0		12	1	1	8	2	2012-12-05
04-128	1	163	62.2	23.4	60.2361	2012-11-21	1	1	3	1	1	1	2	1	0	0	10	0	0	1	1	1	2	1	1500	2	2	2	2012-12-14	2013-11-27	0.71	1.35	101.808	56.5665							0	0		12	1	1	5	2	2012-12-07
04-129	2	159.6	44.7	17.5	22.4528	2012-11-22	1	1	1	0	0	0	2	3	0	16	0	0	0	1	1	1	2	2	1080	8 (SRL+ECMPS+steroid)	9	2	2012-12-08	2013-11-07	0.82	1.15	101.249	67.2681							0	0		12	1	1	3	4	2013-05-18
04-130	1	176.5	90	28.9	53.8194	2012-11-22	1	2	2	1	1	23	2	1	0	0	0	0	0	1	2	1	2	2	1080	1	2	2	2013-01-15	2013-11-27	1.16	1.75	71.0851	43.239				1	1		0	0		12	1	1	8	3	2012-12-07
04-131	1	176.4	75.6	24.3	47.2611	2012-11-23	1	2	8	1	1	87	2	3	0	0	0	0	0	1	1	1	2	2	1080	1	2	2	2012-12-11	2013-11-26	1.58	1.33	51.2318	63.0928							0	0		12	1	1	8	2	2013-03-21
04-132	2	155.1	53.6	22.3	35.5194	2012-11-27	1	2	6	1	3	102	2	4	0	0	0	0	0	1	1	1	2	2	1080	1	2	2	2012-12-20	2013-11-21	1.22	0.89	57.1374	83.6598							0	0		12	0	0
04-133	1	165.1	72.4	26.6	60.3278	2012-12-02	1	2	1	1	1	15	2	5	0	0	0	0	0	1	2	1	2	2	1080	1	2	2	2013-01-22	2013-11-25	2.26	2.18	30.3205	31.6708	1				1		0	0		12	1	1	8	6	2012-12-06
04-134	1	148.6	39.8	18	12.5	2012-12-06	1	2	8	1	2	42	2	3	0	0	3	0	0	1	1	1	2	1	750	2	2	1	2012-12-21	2013-11-26	1.02	1.25	111.011	86.816							0	0		12	0	0
04-135	2	148.5	43.5	19.7	32.1556	2012-12-06	1	1	1	0	0	0	2	1	0	0	3	0	0	1	1	1	2	1	1500	2	2	1	2013-01-05	2013-12-03	0.87	1.19	88.0467	60.2914				1			0	0		12	0	0
04-136	1	180.4	87.8	27	50.6917	2012-12-12	1	1	8	1	1	1	2	3	0	0	0	0	0	1	1	1	2	1	1500	1	2	1	2012-12-28	2013-12-26	1.16	1.23	72.6643	67.6948							0	0		12	0	0
04-137	1	176	69.9	22.6	34.8806	2012-12-13	1	1	5	1	1	16	2	4	0	6	20	0	0	1	1	1	2	2	1080	2	2	2	2012-12-29	2013-12-30	1.29	1.21	71.414	77.1612				1	1		0	0		12	0	0
04-138	1	164.7	56.3	20.8	52.7611	2012-12-15	2	2	8	1	1	3	2	1	0	14	40	0	0	1	2	1	2	2	1080	2	2	2	2013-01-09	2013-12-18	1.6	1.28	48.5463	63.58							1	0		12	1	1	8	3	2012-12-20
04-139	1	174.7	72.6	23.8	61.1611	2012-12-17	1	2	1	1	2	88	2	5	0	0	0	0	0	1	2	1	2	2	1080	2	2	2	2013-01-04	2013-12-24	1.06	1.29	75.2863	59.3756							0	0		12	1	1	8	3	2013-01-24
04-140	1	166.9	58.5	21	44.7278	2012-12-20	1	1	1	1	2	89	2	3	0	0	0	0	0	1	1	1	1	2	720	2	1	2	2013-01-05	2013-12-10	1.2	1.29	72.7302	66.6411							0	0		12	0	0
04-141	1	169.2	70	24.5	49.8806	2012-12-25	1	2	8	1	1	73	2	4	0	0	0	0	0	1	1	1	2	2	1080	1	2	2	2013-01-17	2013-12-18	1.47	1.48	54.8831	54.4351				1			0	0		12	0	0
05-001	2	158	45	18	33.7944	2012-01-05	1	1	1	1	1	3	2	3	0	0	0	0	0	1	1	1	1	1	720	1	1	1	2012-01-13	2013-01-29	1	0.9	73.5516	83.5435							0	0		12	0	0
05-002	1	174	78	25.8	33.8583	2012-01-19	1	1	8	1	1	37	2	2	0	0	0	0	0	1	1	1	1	1	720	1	1	1	2012-01-27	2013-02-04	2.1	1.4	39.9063	65.1533							0	0		12	0	0
05-003	1	174	88	29.1	57.3444	2012-01-25	1	2	8	1	1	168	2	3	0	0	0	0	0	1	1	1	1	1	720	1	1	1	2012-02-03	2013-02-18	1.3	1.5	60.4223	50.823							1	0		12	0	0
05-004	2	167	74	26.5	56.725	2012-01-26	1	2	8	1	2	96	2	4	0	0	26.7	0	0	1	1	1	1	1	1440	1	1	1	2012-02-02	2013-01-18	1.3	1.2	45.591	50.2234				1			0	0		12	0	0
05-005	2	154	46	19.4	51.5194	2012-02-02	1	1	8	1	1	13	2	2	0	0	0	0	0	1	1	1	1	1	1440	1	1	1	2012-02-10	2013-02-01	0.9	1	73.7629	64.9408							0	0		12	0	0
05-006	1	177	57.4	18.3	21.0222	2012-02-02	1	1	1	1	1	66	2	3	0	0	0	0	0	1	1	1	2	1	1000	5	2	9	2012-02-10	2013-01-28	1.4	1.4	71.3011	71.3011							0	0		12	1	1	3	9-5	2013-02-01
05-007	2	162	66	25.1	53.1389	2012-02-08	1	2	8	1	1	73	2	3	0	0	0	0	0	1	1	1	1	1	1440	1	1	1	2012-02-16	2013-02-17	1.2	1.3	51.5047	46.7541							0	0		12	0	0
05-008	2	162	57	21.7	40.9111	2012-02-09	1	1	1	1	1	9	2	6	0	0	0	0	0	1	1	1	1	1	720	1	1	1	2012-02-16	2013-02-06	1	1.4	69.965	46.5813							1	0		12	0	0
05-009	2	160	47	18.4	32.0028	2012-02-09	1	2	1	1	1	78	2	3	0	0	0	0	0	1	1	1	1	1	1440	1	1	1	2012-02-22	2013-02-22	1.1	1.7	66.3765	39.2144							0	0		12	0	0
05-010	1	170	59.3	20.5	23.225	2012-03-08	1	1	1	1	1	97	2	3	0	0	0	0	0	1	1	1	2	1	1000	5	2	9	2012-03-16	2013-03-11	1.9	1.7	48.5324	55.5178							0	0		12	1	1	3	9-5	2012-09-21
05-011	2	163	56	21.1	34.2972	2012-03-15	1	1	8	1	1	18	2	3	0	0	0	0	0	1	1	1	1	1	1440	1	1	1	2012-03-23	2013-03-11	1.1	1	65.3152	73.2923							0	0		12	0	0
05-012	1	177	71	22.7	35.275	2012-03-15	1	1	1	1	1	66	2	0	0	0	0	0	0	1	1	1	2	1	1500	1	2	1	2012-03-28	2013-03-25	1.9	1.4	44.5933	64.5081							0	0		12	0	0
05-013	2	159.5	46.9	18.4	21.65	2012-03-15	1	1	6	0	0	0	2	1	0	0	0	0	0	1	1	1	1	1	720	5	2	9	2012-03-23	2013-03-22	1	1.4	80.1017	53.3302							0	0		12	1	1	1	9-5	2012-04-27
05-014	1	177	80	25.5	53.1139	2012-03-23	1	2	8	1	2	61	2	3	0	0	0	0	0	1	1	1	2	1	1500	1	2	1	2012-04-02	2013-03-22	1.5	1.5	52.356	52.356				1			0	0		12	0	0
05-015	1	174	71	23.5	42.4528	2012-03-26	2	2	1	1	1	13	2	4	0	0	0	0	0	1	1	1	2	1	1500	5	2	9	2012-04-01	2013-03-08	1.3	1.3	67.0854	67.0854							0	0		12	1	1	3	9-5	2012-09-14
05-016	1	165	53	19.5	58.35	2012-03-28	1	2	8	1	1	60	2	4	0	0	0	0	0	1	1	1	1	1	720	1	1	1	2012-04-04	2013-04-01	1.1	1.3	73.4249	59.997							0	0		12	0	0
05-017	1	160	73	28.5	47.1778	2012-03-29	1	1	8	1	1	24	2	4	0	0	0	0	0	1	1	1	1	1	1440	1	1	1	2012-04-06	2013-03-15	1.3	1.4	64.8953	59.3338				1			0	0		12	0	0
05-018	1	170	55	19	32.9556	2012-04-14	1	2	8	1	1	63	2	5	0	0	0	0	0	1	1	1	1	1	720	1	1	1	2012-04-21	2013-04-05	1.6	1.4	55.7928	65.5678							0	0		12	0	0
05-019	1	175	78	25.5	53.6639	2012-04-14	1	2	8	1	1	49	2	4	0	0	0	0	0	1	1	1	2	1	1500	1	2	1	2012-04-25	2013-04-05	2	1.7	36.8331	44.8302							0	0		12	0	0
05-020	1	160	52	20.3	57.4	2012-04-19	1	1	8	1	1	2	2	3	0	0	0	0	0	1	1	1	1	1	1440	1	1	1	2012-04-27	2013-04-29	1.2	1.5	66.5357	50.8032							1	0		12	0	0
05-021	1	167	53.1	19	43.4333	2012-04-23	1	2	8	1	1	65	2	2	0	0	0	0	0	1	1	1	2	1	1000	5	2	9	2012-05-02	2013-04-26	1.3	1.3	66.6249	66.6249							0	0		12	1	1	3	9-5	2012-11-12
05-022	2	149	48.9	22	47.4556	2012-04-26	1	1	8	1	1	48	2	6	1	98	40	0	1	1	1	1	2	1	1000	5	2	9	2012-05-05	2013-04-26	0.9	0.9	75.899	75.899							0	0		12	1	1	3	9-5	2012-09-10
05-023	2	146	44	20.6	37.5306	2012-04-28	1	2	2	1	1	68	2	5	0	0	0	0	0	1	1	1	1	1	1440	1	1	1	2012-05-07	2013-05-06	1.1	1.3	63.8484	52.1719							0	0		12	0	0
05-024	1	163	54.5	20.5	52.0889	2012-05-17	1	1	8	1	1	15	2	5	0	0	23	0	0	1	1	1	1	1	1440	1	1	1	2012-05-25	2013-05-13	1.1	1.5	76.7263	52.7344							1	0		12	0	0
05-025	1	148	37	16.9	15.1722	2012-05-22	1	2	1	1	2	21	2	2	0	0	0	0	0	1	1	1	2	1	1000	1	2	1	2012-05-30	2013-05-24	0.7	1.5	140.537	68.3467							0	0		12	0	0
05-026	1	178	71	22.4	39.2944	2012-05-31	1	2	8	1	1	71	2	4	0	0	0	0	0	1	1	1	1	1	1440	1	1	1	2012-06-09	2013-06-10	1.5	1.4	57.6934	62.7122							0	0		12	0	0
05-027	2	165	63.5	23.3	48.0639	2012-06-03	1	2	8	1	1	68	2	4	0	0	0	0	0	1	1	1	1	1	720	1	1	1	2012-06-11	2013-06-14	1.1	1.3	59.2947	48.4509							0	0		12	0	0
05-028	1	168	65	23	41.5389	2012-06-03	1	2	1	1	1	66	2	5	0	999	0	0	0	1	1	1	1	1	720	1	1	1	2012-06-11	2013-05-31	1.9	1.6	42.6737	52.5282							0	0		12	0	0
05-029	1	174	70.4	23.3	58.9444	2012-06-10	1	2	8	1	1	66	2	1	0	0	0	0	0	1	1	1	1	1	1080	1	1	1	2012-06-19	2013-06-03	1.3	1.3	59.747	59.747							0	0		12	0	0
05-030	2	153	63	26.9	52.3861	2012-06-10	1	2	8	1	1	114	2	3	1	0	63.3	0	0	1	1	1	1	1	720	1	2	1	2012-06-23	2013-06-07	1.3	1.6	47.002	36.5673							1	0		12	1	1	1	1	2013-05-15
05-031	2	163	58	21.8	40.8167	2012-06-14	1	1	1	1	1	2	2	3	0	37.5	0	0	0	1	1	1	2	1	1500	1	2	1	2012-06-22	2013-05-20	1.2	1.2	56.1615	56.1615							0	0		12	0	0
05-032	1	170	57.4	19.9	49.6972	2012-06-17	2	2	8	1	1	14	2	5	0	0	0	0	0	1	1	1	2	1	1500	5	2	9	2012-06-27	2013-06-10	6.1	1.3	9.83605	63.7569							0	0		12	1	1	3	9-5	2012-10-05
05-033	1	174	86	28.4	26.1028	2012-06-21	1	1	1	1	1	2	2	3	0	0	0	0	0	1	1	1	1	1	720	1	1	1	2012-06-29	2013-05-27	2	1.8	44.7013	50.7739							0	0		12	0	0
05-034	2	167	57.3	20.5	46.6583	2012-06-28	1	1	8	1	1	55	2	3	0	0	0	0	0	1	1	1	2	1	1500	5	2	9	2012-07-09	2013-06-28	1.8	1.3	33.0159	48.9317							0	0		12	1	1	3	9-5	2012-11-05
05-035	2	151	59.3	26	61.3278	2012-07-04	1	2	8	1	1	67	2	6	1	62	0	0	0	1	1	1	1	1	1440	1	1	1	2012-07-14	2013-08-05	1.9	1.4	27.8985	40.3576							0	0		12	0	0
05-036	1	165	67	24.6	49.5472	2012-07-04	1	2	8	1	1	67	2	3	0	0	0	0	0	1	1	1	1	1	1440	1	1	1	2012-07-14	2013-06-10	3.3	2.9	20.6947	24.1937							1	0		12	0	0
05-037	1	168	63	22.3	48.7667	2012-07-17	1	2	8	1	1	73	2	4	0	0	0	0	0	1	1	1	2	1	1500	5	2	9	2012-08-08	2013-07-26	2	1.5	38.1222	53.9795							0	0		12	1	1	3	9-5	2013-02-01
05-038	2	163	58	21.8	47.425	2012-07-18	1	2	5	1	2	34	2	2	1	73	3	0	0	1	1	1	2	1	1500	5	2	9	2012-07-27	2013-07-19	1.3	1.7	48.6688	35.1881				1			0	0		12	1	1	3	9-5	2012-12-24
05-039	1	176	77.7	25.1	34.1028	2012-03-08	1	1	2	1	1	3	2	4	0	0	0	0	0	1	1	1	1	1	1440	1	1	1	2012-03-16	2013-02-21	1.6	1.5	55.345	59.8363							0	0		12	0	0
05-040	2	148.8	50.8	22.9	53.9306	2012-07-19	1	2	8	1	2	52	2	6	0	0	0	0	0	1	1	1	2	1	1500	5	2	9	2012-07-28	2013-07-12	2.2	1.4	24.6135	42.5102				1		1	0	0		12	1	1	3	9-5	2012-12-17
05-041	2	151	47	20.6	60.0028	2012-07-26	1	1	8	1	1	78	2	3	0	0	0	0	0	1	1	1	1	1	1080	1	1	1	2012-08-03	2013-07-26	1.1	1	54.5247	61.1839							0	0		12	0	0
05-042	2	154	49	20.7	64.1139	2012-08-02	1	2	1	1	2	50	2	4	0	0	0	0	0	1	1	1	1	1	720	8 (CSA+EVM+steroid)	1	9	2012-08-17	2013-07-26	0.8	1.1	77.8501	52.9726							0	0		12	1	1	3	9-4	2012-08-09
05-043	2	163	54.3	20.4	34.2389	2012-08-22	1	2	1	1	1	56	2	5	0	0	0	0	0	1	1	1	1	1	720	1	1	1	2012-08-31	2013-08-12	1.5	1.1	44.9099	65.342							0	0		12	0	0
05-044	1	176	95	30.7	42.4917	2012-08-22	1	2	8	1	1	38	2	3	0	0	0	0	0	1	1	1	2	1	1500	1	2	1	2012-09-05	2013-08-12	2.3	1.6	33.6463	52.1778							0	0		12	0	0
05-045	1	167	68	24.4	44.6583	2012-08-23	1	2	8	1	1	30	2	5	0	0	0	0	0	1	1	1	2	1	1500	1	2	1	2012-09-01	2013-08-23	1.8	1.6	44.5689	51.3897							0	0		12	0	0
05-046	2	153	50	21.4	48.2417	2012-09-13	1	2	8	1	2	80	2	5	0	47.5	0	0	0	1	1	1	1	1	720	8 (CSA+EVM+steroid)	1	9	2012-09-24	2013-09-27	1.2	1	53.3073	66.4534							0	0		12	1	1	10 (EVM 추가)	9-4	2012-09-20
05-047	1	172	72	24.3	65.3778	2012-09-20	1	1	8	1	1	44	2	3	0	0	0	0	0	1	1	1	2	1	1500	1	2	1	2012-09-28	2013-09-23	2.3	2.1	28.6496	31.9804							0	0		12	0	0
05-048	2	159	46	18.2	55.8639	2012-09-29	2	2	2	1	1	28	2	4	0	46	40	0	0	1	1	1	2	1	1000	1	2	1	2012-10-08	2013-09-25	1.2	1.1	50.5282	56.1332							0	0		12	0	0
05-049	2	154	49	20.7	46.8222	2012-10-11	1	1	8	1	1	3	2	3	0	0	0	0	0	1	1	1	1	1	720	8 (CSA+EVM+steroid)	1	9	2012-10-22	2013-09-27	0.9	1	76.2374	67.1193			1				0	0		12	1	1	10 (EVM 추가)	9-4	2012-10-17
05-050	2	153	44	18.8	54.5278	2012-10-20	1	2	1	1	1	36	2	4	1	56	30	0	0	1	1	1	2	1	1000	5	2	9	2012-10-27	2013-10-28	1.7	2	33.4755	27.5039				1			0	0		12	1	1	8	3	2012-12-14
05-051	2	162	55.3	21.1	52.3194	2012-10-20	1	2	5	1	1	32	2	4	0	0	0	0	0	1	1	1	2	1	1000	1	2	1	2012-10-27	2013-11-04	1.3	1.2	47.024	51.802							0	0		12	0	0
05-052	2	151	59.5	26.1	59.3056	2012-10-24	1	2	8	1	1	53	2	4	0	0	0	0	0	1	1	1	1	1	1440	1	1	1	2012-11-26	2013-10-21	1.4	2.1	40.935	25.0727	1	1	1				0	0		12	1	1	10 (EVM 추가)	9-4	2012-10-31
05-053	1	167	63	22.6	47.525	2012-11-09	1	2	8	1	1	83	2	2	0	0	0	0	0	1	1	1	2	1	1500	1	2	1	2012-11-17	2013-11-25	1.6	1.6	50.3652	50.3652							0	0		12	0	0
05-054	2	158	58.5	23.4	57.3306	2012-11-17	1	2	8	1	1	34	2	4	1	84	53	0	0	1	1	1	2	1	1000	1	2	1	2012-11-24	2013-11-26	1.5	1.3	38.1852	45.3975				1			0	0		12	0	0
05-055	2	158.2	43.5	17.4	34.2417	2012-11-17	1	2	1	1	1	45	2	4	0	0	0	0	0	1	1	1	2	1	1000	5	2	9	2012-11-26	2013-11-13	1.5	1.4	44.909	48.8156							0	0		12	1	1	8	9-7	2013-02-15
05-056	1	176	66.2	21.4	46.125	2012-11-21	2	2	8	1	1	51	2	6	0	999	999	0	0	1	1	1	2	1	1000	1	2	1	2012-12-20	2013-12-02	4.3	2.8	15.3928	25.8564							0	0		12	0	0
05-057	2	157	42	17	25.0361	2012-11-29	1	1	1	1	1	4	2	3	0	0	0	0	0	1	1	1	1	1	720	8 (CSA+EVM+steroid)	1	9	2012-12-07	2013-11-04	1	1.2	78.2189	62.7453							0	0		12	1	1	10 (EVM 추가)	9-4	2012-12-06
05-058	2	158	52	20.8	43.2556	2012-12-06	1	1	8	0	0	0	2	4	0	0	0	0	0	1	1	1	1	1	720	8 (CSA+EVM+steroid)	1	9	2012-12-14	2013-12-03	1	1.2	68.8222	55.2075							0	0		12	1	1	10 (EVM 추가)	9-4	2012-12-12
05-059	2	155	44	18.3	40.7083	2012-12-11	1	2	8	1	1	48	2	3	0	0	0	0	0	1	1	1	1	1	720	8 (CSA+EVM+steroid)	1	9	2012-12-26	2013-12-09	1.1	2	62.439	30.3078							0	0		12	1	1	10 (EVM 추가)	9-4	2012-12-18
05-060	1	168	77	27.3	57.8944	2012-12-28	1	2	2	1	1	102	2	2	0	0	0	0	0	1	1	1	1	1	1080	8 (CSA+EVM+steroid)	1	9	2013-01-10	2014-01-08	1.2	1.2	66.3051	66.3051							0	0		12	0	0
06-001	1	173	60	20	58.6667	2012-01-05	1	1	1	1	1	60	2	3	0	0	0	0	0	1	1	5 (TAC+MMF+MIZ+steroid)	2	1	1500	3	2	9	2012-01-17	2012-12-20	1.4	1.44	54.7334	52.9006	1	1	1				0	0		12	1	1	8	3	2012-02-23
06-002	1	172	61	20.6	45.9028	2012-01-15	1	2	1	1	1	177	2	6	0	0	0	0	0	1	1	3	2	9	9999	1	2	1	2012-01-28	2012-12-20	1.1	1.49	80.134	55.5237							1	0		12	0	0
06-003	1	174	62	20.5	38.6444	2012-02-02	1	1	1	1	1	59	1	1	0	0	0	0	0	1	1	1	2	1	1500	1	2	1	2012-02-14	2013-02-05	0.86	1.25	109.506	72.2503				1			0	0		12	0	0
06-004	1	170	62	21.5	41.9556	2012-02-09	2	1	1	1	1	8	2	5	1	0	56.7	0	0	1	1	1	2	1	1500	1	2	2	2012-02-23	2013-02-04	1.42	1.38	60.5042	62.6309				1			0	0		12	0	0
06-005	1	178	77	24.3	51.1528	2012-02-11	1	2	1	1	1	113	2	3	0	0	0	0	0	1	1	3	2	9	9999	3	2	9	2012-02-27	2013-02-20	1.84	1.16	41.4648	72.4293						1	0	0		12	0	0
06-006	1	167	67	24	54.3056	2012-02-16	1	1	2	0	0	0	2	5	0	0	0	0	0	0	0	1	2	1	2000	1	2	1	2012-02-29	2013-02-05	1.34	1.35	59.5053	58.9728				1			0	0		12	1	1	3	9-4	2012-03-20
06-007	2	150	45	20	47.475	2012-02-22	1	2	1	1	2	162	2	3	0	0	0	0	0	1	1	3	2	9	9999	1	2	1	2012-03-06	2013-02-07	0.92	0.87	73.8987	79.0637					1		0	0		12	0	0
06-008	1	167	70	25.1	54.4528	2012-02-23	1	1	1	0	0	0	2	2	0	0	0	0	0	1	1	3	2	9	9999	1	2	1	2012-03-13	2013-02-22	0.88	1.01	97.0752	83.6666							0	0		12	0	0
06-009	2	156	38.8	15.9	21.5472	2012-03-29	1	1	1	1	1	2	2	2	0	0	0	0	0	1	1	1	2	1	1000	1	2	1	2012-04-11	2013-03-05	0.91	1.35	89.8409	55.7676							0	0		12	0	0
06-010	2	164	47.7	17.7	35.1778	2012-03-29	1	2	2	1	1	53	2	4	0	0	0	0	0	1	1	3	2	9	9999	1	2	1	2012-04-12	2013-03-27	0.6	0.78	117.943	98.3625				1			0	0		12	0	0
06-011	1	173	98	32.7	30.0806	2012-04-05	1	2	1	1	1	66	2	3	0	0	0	0	0	1	1	1	2	1	1500	1	2	1	2012-04-19	2013-04-11	0.96	1.25	105.576	76.7301							0	0		12	0	0
06-012	2	160	58.3	22.8	45.2667	2012-04-12	1	1	2	0	0	0	2	3	0	0	0	0	0	1	1	3	2	9	9999	1	2	1	2012-04-27	2013-04-18	0.66	0.76	106.482	94.5561				1			0	0		12	0	0
06-013	1	165	64	23.5	52.575	2012-04-19	1	1	3	0	0	0	2	3	0	0	0	0	0	1	1	3	2	9	9999	1	2	1	2012-05-03	2013-04-15	0.8	0.97	102.294	89.0221	1			1			0	0		12	0	0
06-014	1	161	60.9	23.5	50.5444	2012-04-26	1	1	2	1	2	3	2	5	0	0	0	0	0	1	1	3	2	9	9999	1	2	1	2012-05-09	2013-04-04	1.25	1.34	66.4562	61.0984	1	1		1			0	0		12	0	0
06-015	1	160	51	19.9	52.8583	2012-04-29	1	2	1	1	1	48	2	4	0	0	0	0	0	1	1	3	2	9	9999	1	2	1	2012-05-16	2013-04-24	1.73	1.53	44.1411	51.2093				1			0	0		12	0	0
06-016	1	162	50.8	19.4	59.1083	2012-05-10	1	1	2	1	1	94	2	5	1	0	999	1	0	1	1	1	2	1	1500	1	2	1	2012-05-24	2013-05-27	0.72	0.79	102.029	98.2117				1			0	0		12	0	0
06-017	1	164	58	21.6	69.4861	2012-05-10	1	2	2	1	3	96	2	3	0	0	0	0	0	1	1	3	2	9	9999	1	2	1	2012-05-24	2013-05-22	1.3	0.75	55.4825	93.2777	1						0	0		12	0	0
06-018	2	153	56	23.9	57.4778	2012-05-16	1	2	1	1	1	99	2	4	0	0	999	0	0	1	1	5 (TAC+MIZ+steroid)	2	9	9999	8 (TAC+MMF+others)	2	1	2012-06-10	2013-05-02	1.18	1.33	50.9841	44.1167							0	0		12	1	1	9,10(others 추가)	7	2012-06-11
06-019	1	172	65	22	57.1472	2012-05-24	1	1	1	0	0	0	1	5	0	0	0	0	0	1	1	1	2	2	1080	1	2	2	2012-06-05	2013-05-06	0.98	1.41	85.146	54.8467				1			0	0		12	0	0
06-020	1	162	63.3	24.1	62.3333	2012-05-31	1	2	2	1	1	9	2	0	0	0	0	0	0	1	1	3	2	9	9999	1	2	1	2012-06-18	2013-06-12	0.89	1	91.4218	80.1189			1	1			0	0		12	0	0
06-021	1	172	71	24	54.7028	2012-06-09	1	2	1	1	1	1	2	1	0	0	0	0	0	1	1	3	2	9	9999	1	2	1	2012-06-22	2013-06-10	1.49	1.37	52.1953	57.7722				1	1		0	0		12	0	0
06-022	1	170	74.5	25.8	43.2472	2012-06-15	1	2	2	1	1	5	2	0	0	0	0	0	0	1	1	3	2	9	9999	1	2	1	2012-06-29	2013-06-19	1.99	2.09	39.8702	37.5755				1			0	0		12	0	0
06-023	1	165.5	59	21.5	43.1611	2012-06-23	1	2	1	1	2	126	2	4	0	0	0	0	0	1	1	3	2	9	9999	1	2	1	2012-07-18	2013-06-12	0.92	1.18	101.392	75.0445				1			0	0		12	0	0
06-024	1	172.5	62.5	21	22.4361	2012-06-28	1	1	1	1	2	75	2	1	0	999	999	0	0	1	1	3	2	9	9999	1	2	1	2012-07-12	2013-06-27	0.96	1.16	111.4	88.6179							0	0		12	0	0
06-025	1	170	55.5	19.2	18.55	2012-07-05	1	1	1	1	1	2	2	2	0	0	0	0	0	1	1	1	2	1	1500	1	2	1	2012-07-18	2013-07-02	1	1.39	108.97	73.1816							0	0		12	0	0
06-026	1	176.6	77.2	24.8	43.1222	2012-07-11	1	2	1	1	1	96	2	6	0	0	0	0	0	1	1	3	2	9	9999	1	2	1	2012-07-24	2013-07-09	0.79	1.41	109.884	60.5253				1			0	0		12	0	0
06-027	1	175	73	23.8	57.4667	2012-07-21	1	2	1	1	1	159	2	5	0	0	999	0	0	1	1	3	2	9	9999	1	2	1	2012-08-04	2013-08-01	1.56	1.42	48.4277	54.2582				1			0	0		12	0	0
06-028	2	154.5	50.4	21.1	52.7667	2012-07-26	1	1	7	0	0	0	2	6	0	0	0	0	0	1	1	5(TAC+MIZ+steroid)	2	9	9999	3	2	9	2012-08-09	2013-07-17	0.75	1.29	91.1514	47.3162				1			0	0		12	1	1	8	7	2013-03-07
06-029	1	164.9	61	22.4	56.2667	2012-07-27	1	2	1	1	1	32	2	0	0	0	0	0	0	1	1	3	2	9	9999	1	2	1	2012-08-10	2013-08-20	1.65	1.58	45.6357	48.0913							0	0		12	0	0
06-030	1	172	62.5	21.1	52.6139	2012-08-01	1	2	1	1	1	91	2	4	0	0	0	0	0	1	1	3	2	9	9999	1	2	1	2012-08-17	2013-08-07	1.6	1.31	48.5965	61.8879							0	0		12	0	0
06-031	2	160	48.5	18.9	31.3167	2012-08-05	1	2	1	1	1	50	2	6	0	0	0	0	0	1	1	3	2	9	9999	1	2	1	2012-08-18	2013-08-12	1.28	0.87	55.5308	88.5671							0	0		12	0	0
06-032	1	167	54	19.4	34.8111	2012-08-30	1	1	1	0	0	0	2	4	0	0	0	0	0	1	1	3	2	9	9999	1	2	1	2012-09-13	2013-08-30	0.84	1.24	113.588	74.9465							0	0		12	0	0
06-033	1	161	48	18.5	16.4778	2012-09-20	1	1	7	1	2	31	2	3	0	0	0	0	0	0	0	3	2	9	9999	2	2	1	2012-10-15	2013-09-25	0.89	1.16	126.166	92.4057							0	0		12	0	0
06-034	1	167.4	65	23.2	61.1083	2012-09-27	1	1	2	1	1	18	2	5	0	0	0	0	0	1	1	1	2	1	1000	1	2	1	2012-10-15	2013-09-30	1.17	1.03	66.8398	77.9743				1			0	0		12	0	0
06-035	1	155	52.5	21.9	56.8361	2012-10-04	1	1	3	0	0	0	2	3	0	0	0	0	0	1	1	3	2	9	9999	5	2	9	2012-10-18	2013-10-22	0.73	0.95	103.085	88.6008	1	1					0	0		12	0	0
06-036	1	162	66	25.1	38.0389	2012-10-11	1	1	1	0	0	0	2	4	0	0	0	0	0	1	1	4	2	9	9999	5	2	9	2012-10-25	2013-11-05	0.88	0.94	108.939	102.409							0	0		12	0	0
06-037	2	158	52	20.8	34.9806	2012-10-16	1	1	7	1	1	0	1	3	0	0	0	0	0	1	1	1	2	1	1000	1	2	1	2012-10-30	2013-11-06	0.91	0.85	81.7509	88.7781							0	0		12	0	0
06-038	2	160	51.4	20.1	35.1667	2012-10-17	1	2	1	1	1	76	2	5	0	0	0	0	0	1	1	3	2	9	9999	1	2	1	2012-10-30	2013-10-15	0.9	1.04	82.7421	69.4724					1	1	0	0		12	0	0
06-039	1	160	52.9	20.7	51.3472	2012-10-26	1	1	3	0	0	0	2	2	0	0	0	0	0	1	1	1	2	1	1000	1	2	1	2012-11-09	2013-10-28	1.37	1.37	59.1501	59.1501							0	0		12	0	0
06-040	1	172	76	25.7	43.8528	2012-11-08	1	1	1	1	1	3	2	4	0	0	0	0	0	1	1	1	2	1	1500	1	2	1	2012-12-03	2013-11-18	1.49	1.23	56.329	71.0263					1		0	0		12	0	0
06-041	1	167	65.7	23.6	58.9583	2012-11-16	1	2	3	1	1	26	2	0	0	0	0	0	0	1	1	3	2	9	9999	1	2	1	2012-12-01	2013-11-26	1.17	1.04	67.857	78.2416							0	0		12	0	0
06-042	1	162.6	58.4	22.1	62.5583	2012-11-19	1	2	2	1	1	12	2	0	0	0	0	0	0	1	1	3	2	9	9999	1	2	1	2012-12-03	2013-11-26	1	1.08	79.9923	72.8852			1	1	1	1	0	0		12	0	0
06-043	2	163	56	21.1	44.8444	2012-11-21	1	2	1	1	1	114	2	4	1	64	30	1	1	1	1	3	2	9	9999	1	2	1	2012-12-11	2013-12-09	1.47	0.85	42.7164	82.835							0	0		12	0	0
06-044	1	172	48.5	16.4	21.2667	2012-11-23	1	1	1	0	0	0	2	2	0	0	0	0	0	1	1	1	2	1	1500	1	2	1	2012-12-11	2013-11-28	1.54	1.64	63.4317	58.7858							0	0		12	0	0
06-045	1	169.5	68.8	23.9	58.5972	2012-11-30	1	1	2	1	1	7	1	3	0	0	0	0	0	1	1	1	2	1	1500	1	2	1	2012-12-17	2013-12-02	1.42	1.54	53.829	48.8				1			0	0		12	0	0
07-001	2	165	61.2	22.5	32.9667	2012-01-12	1	1	2	1	1	11	1	3	0	0	0	0	0	1	1	1	2	2	720	1	2	2	2012-02-16	2013-01-16	0.9	0.9	84.0307	84.0307							0	0		12	0	0
07-002	1	170	65.8	22.8	35	2012-03-08	1	1	1	1	2	144	2	3	0	0	0	0	0	1	1	1	2	1	1500	1	2	2	2012-04-06	2013-03-04	0.9	1	110.266	97.0783							0	0		12	1	1	5	3	2012-03-15
07-003	1	180	60	18.5	24.4167	2012-01-17	1	1	1	1	1	1	1	2	0	0	0	0	0	1	1	1	2	1	1000	1	2	2	2012-02-12	2013-01-10	1	1.2	104.57	83.884							0	0		12	1	1	5	3	2012-01-25
07-004	1	171	65.1	22.3	50.6278	2012-02-07	1	1	3	1	1	84	2	2	0	0	0	0	0	1	1	1	2	1	1500	1	2	1	2012-02-27	2013-02-05	1	1	86.9852	86.9852							0	0		12	0	0
07-005	1	166	63.7	23.1	62.9528	2012-02-14	1	1	7	1	1	3	2	0	0	0	0	0	0	0	0	3	2	9	9999	3	2	9	2012-03-08	2013-03-05	1	1.1	79.771	71.0888	1						0	0		12	0	0
07-006	1	185	72.9	21.3	18.25	2012-02-21	1	1	5	1	1	1	2	2	0	0	0	0	0	1	1	1	2	1	1500	8 (SRL+MMF+steroid)	9	1	2012-03-14	2013-02-26	1.1	1.1	97.3147	97.3147							0	0		12	1	1	3	9-7	2012-07-09
07-007	2	158	61.4	24.6	64.7889	2012-02-28	1	1	2	1	1	1	2	2	0	0	0	0	0	1	1	1	2	1	1500	3	2	9	2012-03-31	2013-02-28	0.7	1.2	91.0567	47.4576						1	0	0		12	1	1	8	9-7	2013-01-18
07-008	1	170	65.8	22.8	37.6611	2012-03-06	1	1	1	1	1	2	2	3	0	0	0	0	0	1	1	1	2	1	1500	1	2	1	2012-03-27	2013-03-29	1.3	1.3	69.3819	69.3819							0	0		12	0	0
07-009	1	157	47.9	19.4	54.4944	2012-03-20	2	2	1	1	1	64	2	4	0	46.4	8.3	0	0	1	1	1	2	1	1000	1	2	1	2012-04-16	2013-03-26	1.2	1.3	67.9077	61.6441							1	0		12	0	0
07-010	1	170	62.5	21.6	57.6611	2012-04-10	1	1	2	1	1	1	2	0	0	0	0	0	0	1	1	3	2	9	9999	1	2	1	2012-04-28	2013-04-22	1	1.6	82.792	46.9037	1						0	0		12	1	1	10 (MMF 추가)	1	2012-05-18
07-011	1	169	71.9	25.2	43.3472	2012-07-31	1	1	5	1	1	1	2	2	0	0	0	0	0	0	0	1	2	1	1500	1	2	1	2012-09-05	2013-08-08	1.7	1.5	48.1997	56.0741							0	0		12	0	0
07-012	2	155	64.3	26.8	58.5056	2012-06-26	1	1	1	0	0	0	2	2	0	35.7	0	0	0	1	1	1	2	1	1000	1	2	1	2012-07-31	2013-07-05	1.4	1.2	41.1657	49.5992							0	0		12	0	0
07-013	1	166	63.1	22.9	43.8167	2012-06-12	1	1	8	1	1	1	2	5	0	3.6	0	0	0	1	1	1	2	1	1500	1	2	1	2012-07-02	2013-07-04	1	0.9	91.2483	103.644							0	0		12	0	0
07-014	1	172	56.9	19.2	54.1889	2012-05-15	1	1	1	0	0	0	2	5	0	0	0	0	0	1	1	1	2	1	1500	1	2	1	2012-06-02	2013-05-30	1.1	1.3	75.6028	61.7766							0	0		12	0	0
07-015	2	156	47.6	19.6	44.1889	2012-04-26	1	1	1	0	0	0	2	3	0	0	0	0	0	1	1	1	2	1	1500	1	2	1	2012-05-15	2013-04-25	0.7	0.7	105.234	105.234							0	0		12	0	0
07-016	2	151	48.5	21.3	41.8944	2012-07-27	1	2	1	1	2	173	2	5	1	64.3	8.3	0	0	1	2	1	2	1	1500	1	2	1	2012-08-22	2013-08-02	1	1	69.4834	69.4834							0	0		12	0	0
07-017	2	156	53	21.8	56.5778	2012-06-05	1	1	2	1	1	1	2	3	0	0	0	0	0	1	1	1	2	1	1000	3	2	9	2012-06-24	2013-06-21	1	1.4	62.6737	41.727						1	0	0		12	1	1	8	7	2012-09-26
07-018	2	153	50.5	21.6	57.3139	2012-09-18	1	1	2	1	1	36	1	5	0	0	0	0	0	1	1	1	2	1	1500	1	2	1	2012-11-02	2013-09-26	0.6	0.8	100.958	81.659							0	0		12	0	0
07-019	2	161	59.1	22.8	53.7333	2012-10-09	1	1	8	0	0	0	2	2	0	3.6	0	0	0	1	1	1	2	1	1500	1	2	1	2012-11-05	2013-11-05	0.9	0.9	72.6247	72.6247							0	0		12	0	0
07-020	1	160	63.5	24.8	48.5583	2012-10-16	1	1	2	1	1	1	1	3	0	0	0	0	0	1	1	1	2	1	1500	1	2	1	2012-11-09	2013-11-01	0.9	1	100.249	88.259							0	0		12	0	0
07-021	2	152	48.7	21.1	43.75	2012-10-11	1	1	1	1	1	1	2	4	1	0	0	1	0	1	1	1	2	1	1500	1	2	1	2012-11-01	2013-10-14	0.8	1.4	89.8223	45.6616							0	0		12	0	0
07-022	1	186	101.7	29.4	28.6083	2012-11-27	1	1	1	1	1	1	2	3	0	0	0	0	0	1	1	1	2	1	1500	1	2	1	2012-12-18	2013-11-28	1.8	1.6	49.8881	57.5228							0	0		12	0	0
07-023	1	160	56	21.9	25.9278	2012-11-13	1	1	7	1	2	72	2	3	0	0	0	0	0	1	1	1	2	2	1080	1	2	2	2012-12-03	2013-11-28	1.3	1.2	75.3428	82.9983							0	0		12	0	0
07-024	2	160	57.6	22.5	25.825	2012-08-23	1	1	1	0	0	0	2	3	0	0	0	0	0	1	1	1	2	1	1500	1	2	1	2012-09-18	2013-08-16	0.8	0.9	101.875	88.3539							0	0		12	0	0
07-025	2	163	57.4	21.6	51.0111	2012-09-11	1	1	2	1	2	142	1	5	0	46.4	0	0	0	1	1	1	2	1	1000	1	2	2	2012-10-17	2013-09-06	0.6	0.7	105.529	100.31							0	0		12	1	1	8	7	2012-10-06
07-026	1	172	74.4	25.1	48.5222	2012-09-13	1	1	5	1	1	56	2	4	0	0	0	0	0	1	1	1	2	1	1500	1	2	2	2012-10-11	2013-09-17	1.3	1.3	64.2853	64.2853							0	0		12	1	1	5	3	2012-09-16
07-027	1	168	66.3	23.5	51.9194	2012-07-03	1	1	5	1	1	1	2	5	0	14.3	0	0	0	1	1	1	2	1	1500	1	2	2	2012-07-23	2013-07-19	1.1	1.2	76.8177	69.1472							0	0		12	1	1	5	3	2012-07-09
07-028	2	153	49.9	21.3	53.9333	2012-06-22	1	2	1	1	1	120	2	6	0	0	0	0	0	1	1	1	2	1	1500	1	2	2	2012-07-21	2013-07-05	1.3	1.7	46.4939	33.6156							0	0		12	1	1	5	3	2012-06-25
07-029	1	162	59.9	22.8	56.8139	2012-06-19	1	1	1	1	3	31	1	2	1	50	0	0	0	1	1	1	2	2	720	1	2	2	2012-07-23	2013-06-20	0.6	0.8	111.755	99.2928				1			0	0		12	0	0
07-030	1	180.5	70.1	21.5	29.3278	2012-04-24	1	1	1	1	1	18	2	2	0	0	0	0	0	1	1	1	2	1	1500	1	2	1	2012-05-14	2013-05-16	1.3	1.3	73.5646	73.5646							0	0		12	0	0
07-031	2	158	57.1	22.9	48.3417	2012-09-13	1	2	2	1	2	87	2	4	1	64.3	0	0	0	1	1	1	2	1	1500	8 (TAC+MIZ+steroid)	2	9	2012-10-20	2013-09-13	0.4	0.7	122.871	102.209							0	0		12	1	1	5	3	2012-09-24
07-032	2	161	47.7	18.4	48.1306	2012-10-25	1	1	2	1	1	1	2	4	0	3.6	0	0	0	1	1	1	2	1	1500	1	2	2	2012-11-23	2013-10-22	0.9	0.9	75.54	75.54							0	0		12	1	1	5	3	2012-11-16
07-033	2	158	65.3	26.2	60.9361	2012-11-17	2	2	1	1	2	48	2	2	1	3.6	58.3	0	0	1	2	1	2	1	1500	1	2	2	2012-12-17	2013-11-12	3.1	4.7	15.4787	9.35886				1			0	0		12	1	1	5	3	2012-11-19
07-034	2	162	72.8	27.7	58.7917	2012-04-10	1	2	1	1	2	36	2	5	0	35.7	0	0	0	1	1	1	2	1	1500	1	2	2	2012-05-15	2013-04-12	0.9	0.7	70.0894	94.9747	1						0	0		12	1	1	5	3	2012-04-14
07-035	1	171	52.1	17.8	43.3361	2012-06-06	1	2	1	1	1	94	2	5	0	14.3	0	0	0	1	1	1	2	1	1000	1	2	1	2012-07-04	2013-07-02	1.5	2.3	56.0785	33.4473							1	0		12	0	0
07-036	2	156	47.3	19.4	43.4111	2012-06-07	1	2	3	1	2	85	2	3	1	67.9	0	0	0	1	3	1	2	1	1500	1	2	2	2012-07-05	2013-06-07	0.7	1.7	105.811	36.1944							0	0		12	1	1	5	3	2012-06-12
07-037	1	169	57.9	20.3	61.1722	2012-11-29	2	2	1	1	1	6	2	4	1	89.3	41.7	0	0	1	1	1	2	1	1500	8 (TAC+MIZ+steroid)	2	9	2012-12-26	2013-12-24	1.3	1.3	58.8193	58.8193							0	0		12	1	1	5	3	2012-12-04
07-038	2	166	68.8	25	60.8694	2012-10-23	1	1	8	1	1	1	1	3	0	0	25	0	0	1	1	1	2	1	1500	1	2	2	2012-11-19	2013-11-19	0.9	1.6	69.0739	34.4518							0	0		12	1	1	5	3	2012-10-25
07-039	1	170.5	72.8	25	61.6972	2012-07-05	1	1	2	1	1	4	2	3	0	0	16.7	0	0	1	1	1	2	1	1500	1	2	1	2012-08-02	2013-07-05	1.1	1.4	71.7186	53.5805							1	0		12	0	0
07-040	1	164	64.5	24	51.9944	2012-02-18	1	2	1	1	1	84	2	4	0	7.1	0	0	0	1	1	1	2	1	1500	1	2	1	2012-03-19	2013-03-05	1.3	1.3	62.7363	62.7363							0	0		12	0	0
07-041	1	167	66.9	24	48.575	2012-03-13	1	1	3	1	1	1	2	3	0	17.9	0	0	0	1	1	1	2	1	1500	1	2	1	2012-04-20	2013-03-29	1.7	1.6	46.4617	49.995							1	0		12	0	0
07-042	1	172	65.5	22.1	53.5194	2012-06-13	1	2	1	1	1	144	2	0	0	0	0	0	0	1	1	3	2	9	9999	3	2	9	2012-07-12	2013-06-14	1.1	1	75.9591	85.2361				1			0	0		12	0	0
07-043	1	169	63.7	22.3	46.6694	2012-07-26	1	1	1	0	0	0	2	4	0	0	0	0	0	1	1	1	2	1	1500	1	2	1	2012-08-16	2013-08-20	1	0.9	89.4379	101.588							0	0		12	0	0
07-044	1	171	56.7	19.4	46.5361	2012-10-10	1	1	5	1	1	3	2	5	0	0	0	0	0	1	1	1	2	1	1500	1	2	1	2012-10-31	2013-11-05	1.1	1.1	79.7782	79.7782							0	0		12	0	0
07-045	2	168	53.4	18.9	44.5861	2012-12-19	1	2	2	1	2	90	2	4	0	17.9	0	0	0	1	2	1	2	1	1000	1	2	2	2013-01-17	2014-01-03	0.9	1	77.4444	68.1819							0	0		12	1	1	5	3	2012-12-20
08-001	2	163.9	53.3	19.8	42.3306	2012-01-04	1	1	3	0	0	0	2	3	0	0	0	0	0	1	1	1	2	1	3000	1	2	1	2012-01-27	2013-01-24	0.89	1.02	79.7513	67.6321							0	0		12	0	0
08-002	1	170	69.3	24	54.3556	2012-01-18	1	1	5	1	1	6	1	4	0	999	999	0	0	1	1	1	2	1	3000	1	2	1	2012-02-09	2013-02-28	1.23	1.22	65.9747	66.6291							0	0		12	0	0
08-003	1	173	76.3	25.5	55.0611	2012-02-06	1	1	2	1	2	21	2	3	0	0	0	0	0	1	1	1	2	1	1500	1	2	1	2012-03-14	2013-03-19	1.29	1.07	61.9751	77.6954				1			0	0		12	0	0
08-004	2	161.5	63.6	24.4	52.8694	2012-02-08	1	1	3	1	2	52	2	2	0	0	0	0	0	1	1	1	2	1	3000	1	2	1	2012-03-01	2013-02-26	0.94	0.94	69.3246	69.3246						1	0	0		12	0	0
08-005	1	175	79	25.8	64.0306	2012-02-15	1	1	2	1	2	38	2	4	0	0	0	0	0	1	1	1	2	1	3000	1	2	1	2012-03-09	2013-03-13	1.29	1.61	58.1908	44.5148				1			0	0		12	0	0
08-006	1	173	70	23.4	29.9722	2012-02-22	1	2	1	1	1	56	2	5	0	0	0	9	9	1	1	1	2	1	750	1	2	1	2012-03-16	2013-03-19	1.95	1.88	44.8548	46.8817							0	0		12	0	0
08-007	1	171	90.2	30.8	43.8278	2012-02-22	1	2	3	1	2	20	2	5	0	0	0	9	9	1	1	1	2	1	750	1	2	1	2012-03-16	2013-03-27	1.9	1.74	41.9931	46.7053							0	0		12	0	0
08-008	2	158.2	58.1	23.2	44.8083	2012-03-26	1	1	1	0	0	0	1	1	0	0	0	0	0	1	1	1	2	1	1440	1	2	1	2012-04-12	2013-04-25	0.86	1.06	81.6926	63.4449							0	0		12	0	0
08-009	2	157.8	47.5	19.1	41.8694	2012-04-04	1	1	1	0	0	0	1	4	0	999	0	0	0	1	1	1	2	1	3000	1	2	1	2012-04-27	2013-04-11	0.79	1.05	92.4115	65.5148							0	0		12	0	0
08-010	2	154	46	19.4	53.8222	2012-04-14	1	2	1	1	1	65	2	2	0	0	0	9	9	1	1	1	2	1	750	1	2	1	2012-05-04	2013-05-09	0.87	1.06	75.616	59.5521							0	0		12	0	0
08-011	1	169	61.6	21.6	49.1889	2012-04-18	1	1	3	1	2	24	1	1	0	0	0	0	0	1	1	1	2	1	3000	1	2	1	2012-05-10	2013-05-09	1.25	1.24	67.092	67.7467							0	0		12	0	0
08-012	1	175.3	63.4	20.6	39.1333	2012-04-23	1	1	3	1	1	1	2	3	0	0	0	0	0	1	1	1	2	1	3000	1	2	1	2012-05-23	2013-05-16	1.31	1.31	68.0348	68.0348							0	0		12	0	0
08-013	1	159.6	55.9	21.9	51.7972	2012-04-25	1	1	3	1	3	53	2	5	0	0	0	0	0	1	1	1	2	1	3000	1	2	1	2012-05-21	2013-05-09	0.82	1.18	101.816	70.6273						1	0	0		12	0	0
08-014	1	174	89.7	29.6	23.8278	2012-05-02	1	1	3	1	1	3	1	0	0	0	0	0	0	1	1	1	2	1	3000	1	2	1	2012-05-25	2013-05-14	1.41	1.66	69.3106	56.8977							0	0		12	0	0
08-015	2	159	46.5	18.4	36.275	2012-05-08	1	2	1	1	1	22	2	3	0	0	0	9	9	1	1	1	2	1	750	1	2	1	2012-06-01	2013-06-13	0.74	1	104.022	72.281							0	0		12	0	0
08-016	2	152	49.6	21.5	52.8194	2012-06-22	1	2	1	1	1	90			0	0	0	9	9	1	1	1	2	1	750	1	2	1	2012-07-13	2013-07-23	0.82	0.79	81.7995	85.5698				1			0	0		12	0	0
08-017	2	164.4	51.3	19	29.2889	2012-06-27	1	1	1	1	1	117	1	0	0	0	0	0	0	1	1	1	2	1	3000	1	2	1	2012-07-14	2013-07-11	0.87	0.94	89.8377	81.8136							0	0		12	0	0
08-018	2	156	50	20.5	59.7167	2012-07-27	2	2	1	1	3	180			0	999	999	9	9	1	1	1	2	1	750	3	2	9	2012-08-21	2013-08-22	0.91	1.31	68.7114	44.2312							0	0		12	0	0
08-019	1	162.6	49.6	18.8	59.9417	2012-08-16	1	2	3	1	1	138			0	0	0	9	9	1	1	1	2	1	750	1	2	1	2012-09-13	2013-09-23	1.03	1.26	78.616	61.6145							0	0		12	0	0
08-020	1	181.1	68.7	20.9	52.3694	2012-12-26	1	1	5	0	0	0	1	5	0	0	0	0	0	1	1	1	2	1	250	2	1	9	2013-01-16	2013-12-03	1.19	2.59	69.6299	27.1927							0	0		12	1	1	8	9-6	2013-05-11
08-021	2	160	70.6	27.6	47.7389	2012-11-20	1	2	2	1	1	127	2	5	0	999	999	9	9	1	1	4	2	9	9999	5	2	9	2012-12-13	2013-11-14	1.9	1.57	30.6929	38.6552				1			0	0		12	0	0
08-022	2	154.2	42.3	17.8	34.7139	2012-11-12	1	1	2	1	1	2	1	1	0	0	0	0	0	1	1	1	2	1	3000	1	1	1	2012-12-07	2013-10-20	0.83	1.36	91.5422	50.3893				1			0	0		12	1	1	2	9-6	2012-11-29
08-023	2	147	59.8	27.7	40.125	2012-10-17	1	1	3	0	0	0	2	2	0	0	0	0	0	1	1	1	2	1	3000	5	2	9	2012-11-10	2013-11-18	0.83	1.09	88.1279	63.3914							0	0		12	0	0
08-024	1	169.9	65.9	22.8	39.875	2012-10-10	1	2	1	1	1	72	2	5	0	0	0	0	0	1	1	1	2	1	1500	1	2	1	2012-11-01	2013-10-02	1.84	1.85	44.8833	44.5902				1			0	0		12	0	0
08-025	1	184.5	71.8	21.1	28.5306	2012-09-26	1	1	1	1	1	48	2	3	0	0	999	0	0	1	3	3	2	9	9999	3	2	9	2012-10-25	2013-09-03	1.45	1.69	64.8283	53.8696							0	0		12	0	0
08-026	1	169	81.4	28.5	44.3056	2012-09-19	1	1	2	1	3	25	1	3	0	999	0	0	0	1	3	3	2	9	9999	3	2	9	2012-10-12	2013-08-22	1.35	1.54	63.2644	53.9536				1			0	0		12	0	0
08-027	1	176.7	68.8	22	45.3833	2012-08-28	1	1	2	0	0	0	2	6	0	0	0	0	0	1	1	1	2	1	500	1	2	1	2012-09-28	2013-08-12	1.21	1.48	71.6733	56.1822				1			0	0		12	1	1	8	9-6	2012-09-10
08-028	1	174	87.4	28.9	37.6972	2012-08-30	1	1	3	1	1	7	1	4	0	0	0	0	0	1	1	3	2	9	9999	3	2	9	2012-09-20	2013-08-20	1.27	1.28	71.3501	70.6768							0	0		12	0	0
08-029	2	150.6	60.8	26.8	57.3583	2012-08-29	1	1	3	0	0	0	2	3	0	0	0	0	0	1	1	1	2	1	3000	1	2	1	2012-09-24	2013-08-22	0.92	1	68.9422	62.331							0	0		12	0	0
08-030	2	153	53.5	22.9	64.5556	2012-07-13	1	2	2	1	1	98			0	999	999	9	9	1	1	1	2	1	750	1	2	1	2012-08-13	2013-08-21	1.52	2.16	35.7189	23.3557				1			0	0		12	0	0
09-001	2	163.8	47.3	17.6	25.8139	2012-02-08	1	1	3	1	2	13	1	4	0	0	0	0	0	1	1	5(TAC+MMF+AZA+steroid)	2	1	2000	5	2	9	2012-02-15	2013-02-19	0.7	0.84	119.733	96.0473							0	0		12	1	1	3	9-5	2012-09-04
09-002	2	161	44.8	17.3	21.575	2012-02-27	1	1	3	0	0	0	1	4	0	8	0	0	0	1	1	1	2	1	2000	5	2	9	2012-03-11	2013-03-26	0.61	0.84	129.066	98.9502							0	0		12	1	1	3	9-5	2012-08-09
09-003	1	167	66	23.7	54.8889	2012-03-06	1	1	2	1	1	72	2	3	1	58	0	0	0	1	1	1	2	1	2000	1	2	1	2012-03-14	2013-03-19	1.02	0.93	82.423	92.1616							0	0		12	0	0
09-004	1	168.5	60.7	21.4	57.6806	2012-03-14	1	2	1	1	1	31	2	3	0	0	0	0	0	1	2	1	2	1	2000	1	2	1	2012-03-26	2013-04-09	1.34	1.27	58.1112	62.0056							0	0		12	0	0
09-005	1	162.2	64	24.3	53.6361	2012-03-14	1	2	8	1	1	17	2	5	0	0	0	9	0	1	2	1	2	1	2000	1	2	1	2012-03-26	2013-03-12	1.3	1.35	62.0169	59.2508							0	0		12	0	0
09-006	1	163.4	68.5	25.7	40.0694	2012-03-17	1	2	2	1	1	39	2	5	0	0	0	9	0	1	2	1	2	1	2000	1	2	1	2012-04-13	2013-04-16	1.81	5.29	45.7218	12.5025							1	0		12	1	1	9	9-6	2012-03-23
09-007	2	154.8	67	28	52.125	2012-03-21	1	2	2	1	2	51	2	5	1	50	0	0	0	1	2	1	2	1	2000	1	2	1	2012-04-10	2013-03-26	1.16	1.08	54.0431	58.9197							0	0		12	1	1	9	9-6	2012-03-28
09-008	2	164.5	80.8	29.9	43.3167	2012-03-28	1	1	2	1	1	1	2	6	1	84	0	0	0	1	2	1	2	1	2000	1	2	1	2012-04-06	2013-04-16	1.12	0.9	59.9843	78.1381							0	0		12	0	0
09-009	1	169.3	54.3	18.9	63.2778	2012-04-03	1	2	3	1	1	144	2	4	0	0	0	9	9	1	2	1	2	1	2000	1	2	1	2012-04-13	2013-04-25	2.08	1.42	32.8333	52.0879				1			0	0		12	0	0
09-010	1	158	56	22.4	52.5639	2012-05-13	1	2	3	1	3	228	2	5	0	0	0	0	0	1	2	1	2	1	2000	1	2	1	2012-05-23	2013-05-22	1.4	1.18	57.1308	70.2479							0	0		12	0	0
09-011	1	175.9	80.9	26.1	48.8722	2012-06-20	1	1	2	1	1	3	2	3	0	0	0	0	0	1	2	1	2	1	1000	1	2	1	2012-06-29	2013-07-09	1.09	1.15	79.351	74.3734							0	0		12	0	0
09-012	1	174.5	60.9	20	34.9417	2012-06-20	1	2	3	1	3	111	2	5	0	0	0	0	0	1	2	1	2	1	1000	2	2	1	2012-06-30	2013-07-10	0.97	1.06	100.761	90.5118							0	0		12	1	1	9	9-6	2012-06-27
09-013	1	175.6	66.7	21.6	28.7917	2012-06-22	1	2	3	1	1	82	2	5	1	0	58	0	0	1	2	1	2	1	1000	1	2	1	2012-07-02	2013-06-25	1.32	1.25	72.4917	77.428							0	0		12	1	1	9	9-6	2012-06-30
09-014	1	178.4	77.6	24.4	52.7	2012-07-27	1	2	3	1	2	60	2	2	0	0	0	0	0	1	2	1	2	1	1000	5	2	9	2012-08-06	2013-08-05	1.21	1.03	68.0826	82.7187							0	0		12	1	1	3	9-5	2013-02-12
09-015	1	170.9	83	28.4	32.3278	2012-08-31	1	2	3	1	3	14	1	4	0	0	0	9	0	1	2	1	2	1	2000	1	2	1	2012-09-28	2013-09-11	6.2	1.98	10.8961	43.3118							1	0		12	0	0
09-016	1	175.1	74.6	24.3	52.7944	2012-08-31	1	2	3	1	2	3	2	4	0	0	0	9	0	1	2	1	2	1	1000	1	2	1	2012-10-02	2013-09-26	2.69	1.02	25.8979	83.6446							0	0		12	0	0
09-017	1	189	87	24.4	51.9944	2012-09-07	1	1	3	1	1	5	2	5	0	0	0	0	0	1	2	1	2	1	1000	1	2	1	2012-09-24	2013-09-25	1.23	1.07	67.0781	79.3873							0	0		12	1	1	9	5	2012-09-15
09-018	1	171.7	73.8	25	37.5667	2012-10-24	1	1	3	1	1	8	1	3	0	0	0	0	0	1	2	1	2	1	2000	1	2	1	2012-11-10	2013-11-20	1.81	1.03	46.5327	91.9965							0	0		12	0	0
09-019	1	178.8	75.5	23.6	51.7917	2012-10-27	1	2	3	1	1	96	2	4	0	0	0	0	0	1	1	1	2	1	2000	1	2	1	2012-11-05	2013-10-22	1.39	1.29	57.9415	63.415							1	0		12	0	0
09-020	1	172.4	52.7	17.7	50.6333	2012-11-03	1	2	2	1	1	48	2	1	0	0	0	9	9	1	1	1	2	1	2000	1	2	1	2012-11-15	2013-11-12	1.07	1.35	80.15	60.5139							0	0		12	0	0
09-021	1	169.5	62.5	21.8	28.2417	2012-12-12	1	1	1	0	0	0	2	3	0	0	3.3	0	0	1	1	1	2	1	2000	1	2	1	2012-12-20	2013-12-04	0.8	1.24	121.362	78.4862							0	0		12	0	0
09-022	1	167.5	77.5	27.6	59.4556	2012-12-22	1	2	3	1	1	48	2	5	0	0	0	9	0	1	1	1	2	1	2000	8 (Steroid o0l1)	9	9	2013-01-02	2014-01-15	1.26	6.12	61.8253	9.14812							1	1	2013-09-03	#REF!	1	1	8	2	2013-06-12
09-023	1	167.3	58.4	20.9	65.8333	2012-12-26	1	1	2	1	1	8	1	4	0	6	0	0	0	1	1	1	2	1	2000	1	2	1	2013-01-07	2013-12-17	1.05	1.12	73.6952	68.1636							0	0		12	0	0
09-025	1	177	67	21.4	56.5833	2012-01-13	1	1	1	1	1	43	2	3	0	0	0	0	0	1	1	1	2	1	2000	1	2	1	2012-01-25	2013-01-15	1.18	1.57	68.2922	48.3542							0	0		12	0	0
09-026	2	160	54.8	21.4	43.2472	2012-06-26	1	2	1	1	3	13	2	5	0	4	0	9	0	1	2	1	2	1	2000	1	2	1	2012-07-11	2013-06-11	1.37	1.05	47.0391	64.8838							0	0		12	0	0
09-027	2	160.2	57.8	22.5	44.4028	2012-08-08	1	1	8	1	1	36	2	3	1	58	43	0	0	1	1	1	2	1	200	1	2	1	2012-08-17	2013-09-12	0.8	0.88	89.4114	79.6799							0	0		12	0	0
09-028	1	167.8	46.9	16.7	23.1472	2012-08-24	1	1	3	1	1	3	1	4	0	0	0	0	0	1	1	1	2	1	1000	1	2	1	2012-08-31	2013-10-21	1.01	1.25	104.246	80.5597							0	0		12	0	0
10-001	1	164	53.3	19.8	53.8083	2012-01-03	1	1	1	1	1	10	1	0	1	0	0	1	0	1	1	1	2	1	720	1	2	1	2012-07-12	2013-01-14	1.6	1.3	48.1905	61.942				1			1	0		12	0	0
10-002	1	174	64.5	21.3	56.7139	2012-02-01	1	2	1	1	1	108	2	5	0	0	0	0	0	1	1	1	1	1	1500	1	1	1	2012-02-27	2013-02-12	1.1	1.3	74.2736	60.6905							1	0		12	0	0
10-003	1	170	59.6	20.6	59.7389	2012-02-06	1	2	3	1	3	10	2	4	0	999	999	9	9	1	1	1	2	1	1500	8 (TAC+MIZ+steroid)	2	9	2012-02-23	2013-01-28	1.1	0.9	72.712	92.6767							0	0		12	1	1	7	3	2012-03-21
10-004	2	160	54.2	21.2	51.9444	2012-02-07	1	1	2	1	1	1	1	5	0	0	0	0	0	1	1	1	2	1	1500	8 (CSA+MIZ+steroid)	1	9	2012-03-07	2013-02-14	1.1	1.1	57.7002	57.7002				1	1		1	0		12	1	1	2	2	2012-06-25
10-005	1	164	62.3	23.2	48.6056	2012-02-16	1	1	2	1	1	2	1	4	0	0	0	0	0	1	1	1	2	1	1500	1	1	1	2012-03-07	2013-02-28	1.2	1.4	70.7758	58.7416			1	1			0	0		12	1	1	2	5	2012-09-27
10-006	2	153	48	20.5	55.7389	2012-02-26	1	2	1	1	1	60	2	4	0	999	999	9	9	1	1	1	2	1	1440	1	2	1	2012-03-16	2013-02-19	1.2	2.2	50.5725	24.3028							1	0		12	0	0
10-007	1	173	53	17.7	27.8528	2012-02-28	1	2	8	1	3	39	2	4	0	999	999	9	9	1	1	1	2	1	1500	5	2	9	2012-03-17	2013-02-28	1.1	4	90.9667	19.1001							0	0		12	1	1	7	2	2012-07-10
10-008	2	157.7	67	26.9	49.3389	2012-03-10	1	2	8	1	2	36	2	6	0	999	999	9	9	1	1	1	2	1	1500	1	2	1	2012-03-28	2013-03-25	1	1	65.9432	65.9432				1		1	0	0		12	0	0
10-010	1	164	67.6	25.1	49.5	2012-03-20	1	1	1	1	1	1	1	5	0	0	0	0	0	1	1	1	2	1	1500	8 (TAC+SRL+MIZ+steroid)	2	9	2012-04-13	2013-03-18	3.4	4.2	19.9677	15.466							1	0		12	1	1	3	4	2012-04-07
10-011	1	172.5			51.9083	2012-03-22	1	2	2	1	1	60	2	6	0	999	999	9	9	1	1	1	2	1	1500	1	2	1	2012-04-16	2013-03-14	1.7	1.7	45.3864	45.3864							0	0		12	0	0
10-012	2		57.5		56.4778	2012-03-22	1	2	2	1	1	29	2	3	0	0	0	9	9	1	1	1	2	1	1500	5	1	9	2012-04-12	2013-03-20	1.5	1.6	38.4146	35.5312				1		1	0	0		12	1	1	3	8	2012-08-23
10-013	1	175	71	23.2	76.1944	2012-04-05	1	1	3	1	1	2	2	3	0	47.5	0	0	0	1	1	1	2	1	1500	1	2	1	2012-04-20	2013-03-26	1.1	1.4	64.7745	48.3926				1			0	0		12	0	0
10-014	1	175	74.8	24.4	56.2028	2012-04-18	1	2	2	1	1	28	2	6	0	999	999	9	9	1	1	1	2	1	1500	5	1	9	2012-05-11	2013-04-02	1.6	1.8	47.3867	41.0973							1	0		12	1	1	2	2	2012-06-16
10-015	2	164	46.5	17.3	24.3194	2012-04-18	1	2	1	1	1	21	2	5	0	0	0	0	0	1	1	1	2	1	1500	1	1	1	2012-05-18	2013-04-06	1.1	1.7	70.0574	41.389							0	0		12	1	1	3	7	2012-04-25
10-016	2	149.8	45	20.1	55.5722	2012-05-08	1	1	3	1	1	26	2	0	0	0	0	0	0	1	1	1	2	1	1500	2	1	1	2012-06-01	2013-05-09	0.7	0.8	97.1471	82.6642				1		1	0	0		12	1	1	4	9-7	2012-05-30
10-017	2	166	65.6	23.8	34.3972	2012-05-10	1	1	2	1	2	31	2	3	0	0	0	0	0	1	1	1	2	1	1500	1	2	1	2012-05-31	2013-05-29	1	0.8	73.2408	95.9218							0	0		12	0	0
10-018	1	170	67.8	23.5	41.725	2012-05-31	1	1	1	1	1	6	2	3	0	0	0	0	0	1	1	1	2	1	1500	1	2	1	2012-06-21	2013-05-21	1.4	1.4	61.6505	61.6505							0	0		12	0	0
10-019	1	171	79.7	27.3	48.4139	2012-05-17	1	1	8	1	1	15	1	5	0	0	0	0	0	1	1	1	2	1	1500	2	2	1	2012-06-11	2013-05-14	1.5	1.3	54.1135	64.3342							0	0		12	1	1	9	9-7	2013-02-19
10-020	2	161	69.5	26.8	41.9278	2012-06-28	2	2	8	1	1	112	2	4	0	0	0	9	9	1	1	1	2	1	1500	1	2	1	2012-07-16	2013-06-27	1.8	1.4	34.1314	46.2499							1	0		12	0	0
10-021	1	159	49.3	19.5	49.3111	2012-09-17	1	2	8	1	1	240	2	5	0	0	0	9	9	1	1	1	2	1	1500	5	2	9	2012-10-08	2013-09-26	1.3	2.3	63.93	32.0725							0	0		12	1	1	8	2	2013-02-05
10-022	1		58.5		52.6806	2012-09-27	1	2	1	1	3	47	2	5	0	999	999	9	9	1	1	1	2	1	1500	1	2	1	2012-10-18	2013-09-23	1.1	1	76.4081	85.7399							0	0		12	0	0
10-023	1	168.2	50.9	18	29.6333	2012-10-03	1	2	1	1	1	43	2	4	0	11	0	0	0	1	1	1	2	1	1500	1	2	1	2012-10-24	2013-10-24	1.8	1.7	49.5302	53.074							1	0		12	1	1	3	1	2013-01-21
10-024	1	178.3	76.3	24	60.3194	2012-10-15	1	2	3	1	1	24	2	3	0	0	0	0	0	1	1	1	2	1	1500	1	2	1	2012-11-05	2013-11-01	1.3	1.3	59.1727	59.1727							0	0		12	0	0
10-025	1	160.7	61.9	24	53.0083	2012-10-15	1	2	8	1	1	180	2	4	0	0	0	0	0	1	1	1	2	1	1500	1	2	1	2012-11-12	2013-11-04	1.3	1	62.291	85.5427							0	0		12	0	0
10-026	2	155.4	47.7	19.8	51.85	2012-12-15	1	2	2	1	1	36	2	4	0	0	0	0	0	1	1	1	2	1	1500	1	2	1	2013-01-25	2013-12-16	0.8	2.5	84.8542	21.3993				1			1	0		12	0	0
[truncated: 20 more columns]
